# Supplementary material for: Drug repositioning for dengue haemorrhagic fever by integrating multiple omics analyses
Source: Sci Rep. 2019 Jan 24;9:523. doi: 10.1038/s41598-018-36636-1 (PMC6346040; doi:10.1038/s41598-018-36636-1)
Supplement: Supplementary file 2 — Supplementary Dataset 1 [file 41598_2018_36636_MOESM2_ESM.xlsx]

## Sheet: Table S1
Gene Symbol	Gene ID	GSE18090	GSE25226	GSE38246
AANAT	15			D
AARS	16	U	U
ABAT	18		D
ABCB7	22		U
ACADM	34	U	U
ACAT1	38	U
ACAT2	39	U	U
ACO2	50	U	U
ACOX1	51		D
ACP1	52	U
ACTL6A	86	U
ADA	100		U
ADAM8	101	D
ADCYAP1	116			D
ADD1	118		D
ADD3	120		D
PLIN2	123		U
ADH5	128	U
ADH6	130			U
ADM	133			U
PARP1	142	U
ADRB2	154	D	D
ADRB3	155			D
GRK2	156	D
GRK3	157		U
ADSL	158		U
ADSS	159		D
AP2A1	160		D
AP2A2	161	D
AGA	175			U
AHCY	191	U	U
AHR	196	D
AK1	203	D	D
ALDH1A1	216	D
ALDH3B1	221	D
ALDH9A1	223	U
ALDOC	230	D
AKR1B1	231	U
ALOX5AP	241	D
ALPL	249		D
AMPD1	270			U
AMPD3	272	D	D
AMY1A	276		D
AMY1B	277		D	D
AMY1C	278		D
AMY2A	279			D
AMY2B	280			D
ANG	283			U
SLC25A4	291	U	U	U
SLC25A5	292	U	U
APBA2	321			D
APBB1	322			D
APEH	327		U
BIRC5	332	U	U
AQP2	359			D
AQP3	360	U	U
TRIM23	373			D
AREG	374			D
ARF3	377		D
RHOA	387		D
RHOC	389	D
ARHGAP4	393	D
ARHGDIA	396		U
ARL1	400	U
ARNTL	406		D
ARRB1	408	D
ARSD	414	D
ASAH1	427	D
ASCL2	430	D
ASGR1	432	D
ASNA1	439		U
ZFHX3	463	D
ATF3	467		U
ATIC	471	U
ATM	472			D
RERE	473		D
ATOX1	475	U
ATP1A4	480			D
ATP1B3	483	U	U
ATP2A2	488	U	U
ATP2B1	490		D
ATP5F1A	498	U	U
ATP5F1B	506	U
ATP5F1D	513		U
ATP5PB	515	U
ATP5MC1	516	U	U
ATP5MC3	518	U	U
ATP5PF	522	U
ATP6V0C	527		D
B2M	567		D	U
BACH1	571		D
BAG1	573		D
BAK1	578			U
BARD1	580		U
BAX	581			U
BBS2	583		D	D
BCKDHA	593		U
BCL2L1	598		D	U
TNFRSF17	608	U	U
BCS1L	617		U
BDH1	622		U
BDKRB2	624			D
BID	637	D	D
PRDM1	639	U
BLM	641	U
BLMH	642	U	U
BLVRB	645		D
BMP6	654			U
BMPR1A	657	D		D
BNIP3L	665		D
FOXL2	668		D
BPGM	669		D
BRCA1	672	U
BRCA2	675			U
ZFP36L1	677	D	D
BSG	682		D
BST2	684			U
BUB1	699		U	U
BUB1B	701	U		U
BYSL	705		U
TSPO	706		D
C1QBP	708	U
SERPING1	710		U
C1QA	712		U
C1QB	713		U
C1QC	714			U
C2	717			U
CAPN5	726			D
C5AR1	728			D
C6	729		U
OSGIN2	734		D
ZNHIT2	741			U
TMEM258	746	U	U
FMNL1	752	D
LDLRAD4	753		D
SLC25A20	788		U
CALM2	805		D
CALR	811			U
CALU	813	U	U	U
CAMK2G	818		D
CANX	821	U	U
CASP3	836	U		U
CASP4	837			U
CASP5	838	D
CASP7	840	U
CASP8	841		D
CASR	846			D
CAT	847		D
CAV1	857	U
RUNX2	860			D
RUNX1	861		D
CBR1	873		U	U
CBR3	874	D
CCNA2	890	U		U
CCNB1	891	U	U
CCNC	892	U		U
CCND2	894	U
CCNE1	898	U
CCT6A	908	U	U
CD1C	911	D		D
CD4	920	D
CD5	921	D
CD6	923	D
CD7	924	D
MS4A1	931			D
CD27	939	U
CD33	945	D
CD38	952	U	U	U
ENTPD1	953	U	U
CD40LG	959	D		D
CD44	960	D	D
CD47	961		D
CD59	966	U	U
CD69	969			D
CD70	970			U
CD74	972	D
CDA	978	D
CDK1	983	U
CDC5L	988	U
CDC20	991	U	U	U
CDC25A	993			U
CDC25B	994	U
CDC27	996	U
CDC34	997	D	D
CDK2	1017		U
CDK4	1019	U	U
CDK5	1020		U
CDKN1B	1027		D
CDKN1C	1028			D
CDKN2C	1031			U
CDKN3	1033	U		U
CD52	1043	D
CEBPD	1052	D
CENPA	1058	U		U
CENPB	1059	D
CENPE	1062			U
CENPF	1063			U
CEACAM4	1089	D
RCC1	1104		U
CHEK1	1111	U		U
FOXN3	1112		D
CHN2	1124	D
LYST	1130		D
CHUK	1147	U
CKB	1152	D
CISH	1154	D
CKS1B	1163	U	U
CKS2	1164	U	U
AP1S1	1174			U
CLC	1178		D
CLTB	1212			U
CCR1	1230			U
CCR3	1232		D
CCR6	1235		D
LTB4R	1241	D
CNR2	1269			D
COL4A1	1282		D
COX5B	1329		U
COX6A1	1337	U	U
COX6C	1345	U	U
COX7A2	1347		U
COX8A	1351	U
CPD	1362	D	D
CLDN7	1366		U	U
CPOX	1371	U
CPT2	1376			U
CREB1	1385		D
CREBBP	1387		D
CREM	1390		U
CSE1L	1434	U	U
CSF2RA	1438	D	D
CSF3R	1441		D
CSNK1G2	1455	D
CSNK2A1	1457	U
CSRP1	1465		U	U
CST2	1470		D
CSTA	1475	D
CSTF1	1477			U
CSTF2	1478		U
CSTF3	1479		U
CTBS	1486		D
CTLA4	1493	U	U
CTPS1	1503		U
CTSD	1509		U	U
CTSO	1519		D
CTSS	1520		D
CTSW	1521	D
CYBA	1535			U
CYC1	1537	U	U
CYLD	1540		D
CYP1B1	1545	D
CYP2C9	1559			D
CYP27A1	1593	D
CYP51A1	1595		U
DAB1	1600		D
DACH1	1602			D
DAD1	1603	U	U
DGKG	1608			D
DAPK1	1612		D
DARS	1615	U
ECI1	1632		U
DDB1	1642	U
DDB2	1643		U
DDOST	1650	U	U
DDX1	1653	U
DHX9	1660		U
DDX11	1663		U
DHX15	1665	U
DECR1	1666	U
CFD	1675	D
DHFR	1719	U	U	U
DIAPH2	1730	D
2018-09-01	1731	D
DKC1	1736	U
DLAT	1737			U
DLD	1738	U
DLG4	1742			U
DNASE1L1	1774	D
DNASE1L3	1776			D
DNASE2	1777			U
DYNC1H1	1778			U
DPAGT1	1798	U	U
DPH1	1801		U
DPYD	1806		D
DRD4	1815			D
DRG2	1819		U
ARID3A	1820		U	U
TSC22D3	1831		D
HBEGF	1839			D
DTYMK	1841		U
DUSP2	1844			D
DUSP5	1847		U
DUSP6	1848	D
DUSP7	1849	D
DUT	1854	U
DVL1	1855	D
E2F2	1870	U	U	U
ECT2	1894	U		U
S1PR3	1903	D
EEF1D	1936	D
MEGF9	1955		D
EGR1	1958	D		D
EGR2	1959			D
EGR3	1960	D
EIF2S1	1965	U
EIF2B1	1967	U
EIF4E	1977	U
EIF4G1	1981	U
ELAVL1	1994	U
ELF5	2001			D
ENO1	2023	U	U
EPB41	2035		D
DMTN	2039		D
EPHA4	2043			D
EPHB2	2048			U
EPRS	2058	U	U
EPS8	2059	D
NR2F6	2063		U
ERBB3	2065			U
ERCC1	2067	D
EREG	2069			D
ERH	2079	U
ESR1	2099			U
ETF1	2107		U
ETFA	2108	U	U
ETFB	2109		U
ETFDH	2110	U		U
EVI2B	2124		D
EWSR1	2130	U	U
EZH2	2146	U	U	U
F2RL1	2150	D
FABP5	2171	U	U	U
FANCA	2175			U
FANCD2	2177	U	U
ACSL1	2180		D
FAH	2184			U
FANCG	2189	U		U
FAU	2197	D
FBN2	2201		U
FCER1A	2205			D
FCGR2A	2212	D	D
FCGR3A	2214		D
FCGRT	2217	D
FKTN	2218		D
FDPS	2224	U	U
FDX1	2230	U
FDXR	2232			U
FEN1	2237	U	U
FH	2271	U	U
FHIT	2272	D
FHL3	2275	D
FKBP1B	2281		D
FKBP2	2286		U
FKBP3	2287	U	U
FOXM1	2305	U	U	U
FOXO1	2308		D
FLI1	2313		D
FLT3	2322	D
FLT3LG	2323	D
FMR1	2332		D
FOLR3	2352	D		U
FOS	2353			D
FOSB	2354			D
FOSL2	2355			D
FTH1	2495	D
FTH1P8	2501		D
FTH1P5	2509	D
FUT8	2530	U
IFI6	2537			U
XRCC6	2547	U	U
GABPA	2551	U	D
GALK2	2585		U
GALNT1	2589	U
GALNT2	2590	U
GALT	2592	D
GAPDH	2597	U	U
GARS	2617	U	U
GART	2618		U
GATA1	2623		D
GATA3	2625	D
GBA	2629			U
GCDH	2639		U
GCHFR	2644	D
GCSH	2653	U
GFPT1	2673	U
GFRA2	2675			D
GLA	2717	U
GLDC	2731	U	U
GLO1	2739	U
GLUL	2752	D	D
GMDS	2762	U	U	U
GMPR	2766			U
GNA12	2768		D
GNAS	2778	U
GNG5	2787			U
GOT1	2805		U	U
GOT2	2806	U	U
GPM6A	2823			D
NPBWR2	2832			D
CXCR3	2833	U
GPR19	2842			U
GPR27	2850			D
GPR34	2857	D
GPR35	2859	D
MKNK2	2872	D
GPS1	2873		U
GPX3	2878		U
GRIK3	2899			D
GRINA	2907		D
ARHGAP35	2909	D
GRM8	2918			U
CXCL1	2919	D
GSPT1	2935		D
GSS	2937		U
GSTZ1	2954		U	U
MSH6	2956	U
GTF2E1	2960		D
GTF2IP1	2970		D
GUCA1B	2979			D
GUK1	2987		D
GYG1	2992		U
GYPC	2995		D
GZMB	3002		U
GZMM	3004	D
HIST1H1C	3006		U	U
HIST1H1B	3009			U
HIST1H2AE	3012			U
H2AFX	3014		U
H2AFZ	3015	U
HIST1H2BD	3017			U
H3F3A	3020	D	D
H3F3B	3021	D
HSD17B10	3028	U		U
HAGH	3029	D	D
HADH	3033		U
HAL	3034	D
HARS	3035	U
HCCS	3052			U
HCLS1	3059		D
HDAC2	3066	U
HDLBP	3069	U
HELLS	3070	U
CFH	3075	D
CFHR1	3078	D
UBE2K	3093	U
HIVEP2	3097		D
ZBTB48	3104	D
HLA-DMA	3108	D
HLA-DMB	3109	D
HLA-DOA	3111			D
HLA-DPA1	3113	D
HLA-DPB2	3116	D
HLA-DQA1	3117	D
HLA-DQA2	3118	D
HLA-DRB6	3128		D
HMGB1	3146	U
HMGB2	3148	U	U
HMGB3	3149	U
HMGN2	3151	U
HMMR	3161	U
NR4A1	3164	D		D
HNMT	3176	D
HNRNPA2B1	3181	U
HNRNPAB	3182	U	U
HNRNPD	3184	U	U
HNRNPF	3185			U
HNRNPH1	3187		U
HNRNPU	3192		U
HOXB3	3213	D
HPCAL1	3241	D
HPR	3250			U
HRAS	3265		U
PRMT1	3276	U	U
HSBP1	3281	D
HSD17B4	3295		D
HSF1	3297		U
HSPA1A	3303		D
HSPA1B	3304			U
HSPA4	3308		U
HSPA5	3309	U
HSPA8	3312	U
HSPA9	3313	U	U
HSP90AA1	3320	U
HSP90AA3P	3322		U
HSPD1	3329	U	U
DNAJC4	3338		U
FOXN2	3344		D
IARS	3376	U
ICA1	3382			U
ICAM3	3385		D
MRPL58	3396		U
ID3	3399		D
IDE	3416	U
IDH2	3418	U	U	U
IDH3A	3419	U	U
IDS	3423	D
IFI27	3429			U
IFI35	3430		U	U
IFIT1	3434			U
IFNA1	3439			D
IFNA21	3452			D
IFNAR2	3455	U
IFNG	3458		U
IFNGR1	3459		D
IFNGR2	3460			U
IGFBP3	3486	D
IGH	3492	U	U
IGHA1	3493	U
IGHA2	3494	U
IGHD	3495	U
IGHG1	3500	U	U
IGHG2	3501	U
IGHG3	3502	U	U
IGHG4	3503	U
IGHM	3507	U
JCHAIN	3512	U	U
IGKC	3514	U	U
IGLC1	3537	U	U	U
IGLV@	3546	U	U	U
IGSF1	3547		U
IL1RAP	3556		D
CXCR1	3577	D
IL13RA1	3597	D	D
IL16	3603		D
IL18	3606	D
FOXK2	3607		U
ILF2	3608	U	U
IMPA1	3612	U
IMPDH1	3614		D
INCENP	3619			U
INPP4A	3631		U
IRAK1	3654		U
IRF4	3662	U	U
ISG20	3669	U	U	U
ITGA1	3672			U
ITGA5	3678	D
ITGAX	3687	D
ITGB7	3695		U
ITK	3702		D
STT3A	3703	U	U	U
ITPR2	3709		D
JARID2	3720		D
JUNB	3726	D		D
KARS	3735		U
KCNA5	3741			D
KCNJ2	3759		D
KCNQ1	3784	D		D
KIF2A	3796	U
KLRB1	3820	D		D
KLRC3	3823	D
KIF11	3832	U		U
KIFC1	3833	U
KIF22	3835		U
KPNA2	3838	U	U
KPNA3	3839	U
KPNA4	3840		D
IPO5	3843	U
KRAS	3845	U	D
KRT5	3852			D
KRT16	3868			U
KTN1	3895		U
LAIR2	3904	D
LAMP2	3920		D
STMN1	3925	U	U
LBR	3930	U
LCP1	3936		U
LCP2	3937	D
LCT	3938			U
LDHA	3939	U	U
LDHB	3945	U
LDLR	3949	U		U
LGALS3	3958		D
LGALS3BP	3959			U
LGALS4	3960			D
LGALS8	3964		U
LMAN1	3998	U	U	U
LMNB1	4001	U
LPP	4026	D	D
LRCH4	4034	D
LRPAP1	4043			U
LTB	4050			U
LTBP3	4054	D
LTF	4057			U
LY6E	4061			U
LY75	4065	D	D
LYL1	4066		D
LYN	4067		D
LYZ	4069	D	D
CAPRIN1	4076	U
NBR1	4077		D
MAD2L1	4085	U
SMAD3	4088	D
SMAD4	4089		D
MAN1A1	4121	U		U
MAN2A1	4124	U
MARK3	4140		D
MARS	4141	U
MATK	4145	D
MBNL1	4154		D	D
MCM2	4171	U	U	U
MCM3	4172	U
MCM4	4173	U	U	U
MCM5	4174	U	U
MCM6	4175	U	U	U
MCM7	4176	U	U
CD46	4179		D
MDH2	4191		U
MEA1	4201		U
RAB8A	4218	U	U
MEST	4232	U
METTL1	4234		U
MFAP1	4236	U		U
MGAT2	4247	U	U	U
MIA2	4253		D
MGST3	4259	D
CIITA	4261	D
MICB	4277	U
MIF	4282	U
MIPEP	4285		U
MKI67	4288	U
MLH1	4292	U
MAP3K11	4296	D
AFF1	4299		D
MME	4311		D
MNDA	4332		D
MPG	4350		U
MPP1	4354		D
MSRA	4482	D
MT1F	4494		U
MT1G	4495		U
MT1JP	4498		U
MT1X	4501		U
NUDT1	4521	U	U
MTHFD1	4522	U	U
MTIF2	4528	U
MTRR	4552	U
MUT	4594	U
MVK	4598	D
MX1	4599			U
MXI1	4601		D
MYBL1	4603			D
MYBL2	4605	U	U	U
MYC	4609		D
MYCL	4610		D
MYF5	4617			D
MYO1D	4642		U
MYO9B	4650	D
PPP1R12A	4659		D
PPP1R12B	4660		D
HNRNPM	4670		U
NAP1L2	4674		D
NASP	4678	U	U
NCAM1	4684	D
NCBP1	4686		U
NCK1	4690		D
NDUFA4	4697	U
NDUFA7	4701	U	U	U
NDUFA9	4704	U	U	U
NDUFAB1	4706	U	U
NDUFB3	4709			U
NDUFB4	4710	U
NDUFB7	4713		U
NDUFB8	4714	U	U
NDUFB9	4715		U
NDUFB10	4716		U
NDUFC1	4717	U
NDUFC2	4718	U
NDUFS2	4720	U
NDUFS3	4722	U	U
NDUFS5	4725	U
NDUFS6	4726	U	U
NDUFS8	4728		U
NDUFV2	4729	U	U
NDUFV3	4731		U
DRG1	4733		U
2018-09-02	4735	U	U
NEDD9	4739	D	D
NEFL	4747	D
NEU1	4758			U
NFATC1	4772	D
NFATC2	4773			D
NFIA	4774		D
NFE2	4778		D	U
TONSL	4796		U
SNU13	4809	U
NINJ1	4814	D
NINJ2	4815		D
NIT1	4817			U
NKTR	4820		D
NME1	4830	U	U
NME2	4831		U
NONO	4841	U
NOTCH1	4851		D
NOTCH2	4853		D
PNP	4860			U
NRAS	4893	U	U
YBX1	4904		D
NTHL1	4913		U
NUCB2	4925	U
NUMA1	4926	D
NR4A2	4929			D
OAS1	4938			U
OAS2	4939			U
OAS3	4940			U
OAZ1	4946		D
OAZ2	4947		D
SLC22A18	5002	D
OSM	5008			D
OXCT1	5019	U
P2RX5	5026		U
P2RY11	5032		U
P4HB	5034	U	U
PA2G4	5036	U
FURIN	5045		D
PAFAH1B1	5048	U
PRDX1	5052	U	U
PAK1	5058		D
PAK2	5062		D
PAWR	5074			U
PBX3	5090	D
PCBP1	5093		D
PCBP2	5094		D
PCCB	5096	U
PCNA	5111	U	U
CDK18	5129		U
PDE7A	5150		D
PDGFB	5155			D
PDHA1	5160		U
PDK1	5163	U
SERPINF1	5176			D
PER1	5187			D
PEX12	5193			U
PEX13	5194		U
PF4V1	5197		D
PFDN1	5201		U
PFKFB3	5209			D
VIT	5212	D
PFKP	5214		U	U
PGAM1	5223	U
PGM3	5238		U	U
PHB	5245	U
SLC25A3	5250	U
PHF2	5253		D
PHKA2	5256	D
PI3	5266		D
SERPINB6	5269	D
PIGC	5279		D
PIGH	5283			D
PIM1	5292		D
PIK3R1	5295			D
PIN1	5300		U
PIP4K2A	5305		D
PKNOX1	5316		D
PLCB2	5330	D
PLCD1	5333	D
PLCL1	5334			D
PLCG2	5336	U
PLK1	5347		U
PLP2	5355			U
PLSCR1	5359			U
PNOC	5368	U	U
PMS2P2	5380		D
EXOSC9	5393	U
PNN	5411	U
UBL3	5412		D
POLA1	5422	U	U
POLD2	5425		U
POLE	5426		U
POLE2	5427	U		U
POLR2B	5431	U
POLR2D	5433		U	U
POLR2E	5434		U
POLR2I	5438		U
POLR2L	5441	U
PON2	5445	D
POU2AF1	5450	U
PPA1	5464		U
PPEF2	5470		D
CTSA	5476			U
PPIB	5479	U	U	U
PPID	5481	U
PPM1A	5494		D
PPM1B	5495	U
PPM1G	5496	U	U
PPP1R7	5510			U
PPP2CA	5515			U
PPP2R1B	5519	U
PPP2R2A	5520			U
PPP2R2B	5521	D
PPP2R5A	5525		D
PPP2R5B	5526		D
PPP3CA	5530		D
PPP6C	5537		U
SRGN	5552		D
PRIM1	5557	U	U
PRKAB2	5565		D
PRKACB	5567		D
PRKAR1A	5573		D
PRKCA	5578		D
PKN2	5586		D
PRKCZ	5590	D	D
MAPK1	5594		D
MAPK3	5595	D
MAPK7	5598	D
MAP2K3	5606		D	D
EIF2AK2	5610			U
DNAJC3	5611	U	U
THAP12	5612		D
LGMN	5641	U	U
PSEN1	5663	D
PSMA1	5682	U
PSMA3	5684	U
PSMA4	5685			U
PSMA5	5686		U
PSMA7	5688	U
PSMB2	5690	U	U
PSMB3	5691		U
PSMB5	5693	U	U
PSMB6	5694	U	U	U
PSMB7	5695		U
PSMB8	5696			U
PSMC1	5700		U
PSMC2	5701	U		U
PSMC3	5702		U
PSMC4	5704		U
PSMC5	5705		U
PSMC6	5706	U
PSMD1	5707	U	U
PSMD2	5708	U	U
PSMD3	5709		U	U
PSMD7	5713	U
PSMD8	5714		U
PSMD11	5717	U	U
PSMD12	5718	U
PSMD13	5719	U	U
PSME2	5721		U	U
PSPH	5723			U
PTAFR	5724		D
PTEN	5728		D
PTGDR	5729			D
PTGER4	5734		D
PTGS2	5743			D
PTK2	5747	D
PTPN11	5781	U
PTPRF	5792			U
PTPRN2	5799		D
PURB	5814		D
ABCD3	5825	U
PXMP2	5827	U	U
PEX2	5828	U
PYCR1	5831	U	U
ALDH18A1	5832	U	U
PYGL	5836		D
RGL2	5863	D	D
RAB5B	5869		D
RABGGTA	5875		U
RAC2	5880		D
RAD21	5885	U
RAD51	5888	U		U
RAD51C	5889	U		U
RALA	5898		D
RALGDS	5900	D
RAN	5901	U
RANBP1	5902	U	U
RAP1A	5906		D
RAP2B	5912		D
RARA	5914		D
RARS	5917		U
RASA1	5921			D
RBBP4	5928	U
RBBP7	5931	U	U
RBL2	5934		D	D
RFC1	5981	U
RFC2	5982		U
RFC4	5984	U	U
RFC5	5985		U	U
RFNG	5986	D
RFX5	5993		D
RGS1	5996			D
RGS2	5997	D		D
RGS10	6001		D
RGS16	6004			U
RHCE	6006		D
RNASE1	6035		U	U
RNASE2	6036		U
RNASE4	6038			U
RNASE6	6039			U
ABCE1	6059	U
RPA3	6119	U	U
RPL7A	6130		D
RPL12	6136	D
RPL15	6138	D
MRPL23	6150		U
RPL29	6159	D
RPL31	6160	D
RPL32	6161		D
RPL35A	6165	D
RPL38	6169	D
MRPL12	6182		U
RPN1	6184	U	U
RPN2	6185	U	U	U
RPS4Y1	6192		D
RPS6KB2	6199		U
RPS12	6206		D
RPS15A	6210	D
RRBP1	6238		U	U
RRM1	6240	U	U
RRM2	6241	U		U
CLIP1	6249		D
RTN1	6252	D		D
RXRA	6256		D
RYK	6259		D
RYR1	6261			D
S100A3	6274			U
S100A8	6279		U
SATB1	6304		D	D
ATXN1	6310		D
ATXN2	6311		D
CLEC11A	6320	D
SCN2B	6327			D
CCL2	6347			U
CXCL5	6374			D
SDC1	6382		U	U
SDHA	6389		U
SEC13	6396	U		U
SEC14L1	6397	U	D
SEL1L	6400	U
SELE	6401			D
SELPLG	6404		D
SFPQ	6421	U
SRSF1	6426	U
SRSF2	6427	U
SFSWAP	6433		D
SHMT1	6470		U	U
SHMT2	6472	U	U
SIAH2	6478		D
ST6GAL1	6480	U
ST3GAL2	6483	D
ST8SIA1	6489			D
STIL	6491	U		U
SIPA1	6494	D
SKI	6497	D
SKP1	6500		D
SKP2	6502	U
SLC1A4	6509	U	U
SLC2A5	6518			U
SMTN	6525		U
SLC6A8	6535		D
SLC7A1	6541	U
SLC11A1	6556	D
SLC14A1	6563		D
SLC16A1	6566			U
SLC22A5	6584			D
SLN	6588			D
SMARCA2	6595		D
SMARCC1	6599		U
SMARCD3	6604	D
SIGLEC1	6614			U
SNCA	6622		D
SNRPA	6626			U
SNRPA1	6627		U
SNRPB	6628	U
SNRPD1	6632	U		U
SNRPD3	6634	U	U
SNRPE	6635	U
SNRPF	6636	U	U
SNRPG	6637	U
SNTB2	6645	D
SORL1	6653		D
SOS2	6655	D
UAP1	6675	U	U
SPAG4	6676			U
SPAST	6683		D
SPINT1	6692	D
SRM	6723	U	U	U
SRP9	6726	U
SRP19	6728	U	U
SRP54	6729	U		U
SRP68	6730	U	U
SRP72	6731	U	U
SRPK1	6732	U
SRPRA	6734	U	U
TRIM21	6737			U
TROVE2	6738	U
SSBP1	6742	U	U
SSR1	6745	U	U	U
SSR2	6746	U
SSR3	6747	U		U
SSR4	6748	U	U
SSRP1	6749		U
SSTR3	6753			D
ST13	6767		D
STAT3	6774		D
STAT5B	6777		D
HSPA13	6782	U		U
AURKA	6790	U
STK11	6794	D
STX3	6809		D
SURF1	6834		U
SURF4	6836	U
MED22	6837	D
SVIL	6840	D	D
VAMP2	6844			D
SYCP1	6847			D
SYPL1	6856		D
TAF4B	6875	U
TAGLN	6876			D
TAF5	6877	U
TAF7	6879		D
TAF9	6880	U
MAP3K7	6885		D
TALDO1	6888		D
TAP1	6890			U
TARBP1	6894		D	D
TARS	6897	U	U
TAZ	6901	D
TBCC	6903	D
TBXAS1	6916	D	D
TCEA3	6920	D
ELOA	6924		U
TCF7	6932		D
TCF12	6938		D
TCF19	6941	U		U
TCF20	6942		D	D
TCN2	6948			U
TCP1	6950	U	U
TDG	6996	U
TMBIM6	7009		D
TESK1	7016	D
TFAM	7019	U
TFAP2A	7020			U
TFDP1	7027	U
TFRC	7037		U
TGFBR1	7046	D
TGFBR2	7048		D
TGIF1	7050		D
THBS1	7057			D
THBS3	7059		D
THOP1	7064		U
THPO	7066		U
TIMP2	7077		D
TK1	7083	U		U
TLE2	7089	D
TLR1	7096		D
TLR4	7099	D
TSPAN4	7106	D
GPR137B	7107	D
TMOD1	7111		D
TMPO	7112	U		U
TMSB4XP8	7117		D
TNFAIP6	7130			U
TNNI2	7136	D
TNNT1	7138			U
TNS1	7145			U
TOP1	7150	U
TOP2A	7153	U	U	U
TOP2B	7155		D
TPD52	7163	U
TPM2	7169			D
TPM4	7171	U	U
HSP90B1	7184	U	U
TRAF1	7185			D
CCT3	7203	U	U
TRIP6	7205		U
TRPS1	7227		D
TSNAX	7257		D
TSPYL1	7259		D
EIPR1	7260		U
PHLDA2	7262	D
TST	7263			U
TTC1	7265			U
TTK	7272			U
TTN	7273			D
TUBB2A	7280	D
TUBG1	7283		U	U
TUFM	7284	U	U
TXN	7295	U
TXNRD1	7296	U
TYMS	7298	U	U	U
TYROBP	7305	D	D
UBB	7314		D
UBA1	7317	U
UBE2G1	7326	U		U
UBE2N	7334	U
UBE3A	7337	U
UBTF	7343		U
UCP3	7352			D
UFD1	7353		U
UGCG	7357			D
UGDH	7358	U
UCK2	7371	U	U
UMPS	7372	U
UNG	7374	U	U
NR1H2	7376	D
UQCRC1	7384	U	U
UQCRC2	7385	U	U
UQCRFS1	7386		U
UQCRH	7388		U
UROD	7389	U
USP1	7398	U
VARS	7407		U
VBP1	7411	U
VCL	7414		D
VCP	7415	U
VDAC1	7416	U	U
VDAC3	7419	U	U
VEGFA	7422			U
VIPR1	7433	D
VRK1	7443	U
VRK2	7444		U
WIPF1	7456		D
CORO2A	7464	D
NSD2	7468	U	U
WRB	7485			U
XBP1	7494	U	U	U
XRCC4	7518			U
XRCC5	7520	U
YWHAE	7531		U
YWHAG	7532	U
YWHAH	7533		U
SF1	7536			D
ZNF12	7559		D
ZNF14	7561	D
ZNF26	7574			D
ZNF33B	7582	D
ZNF35	7584			U
ZNF75D	7626		D
ZNF91	7644	D
MKRN4P	7682		D
ZNF131	7690		D
ZNF134	7693	D
ZNF140	7699			D
TRIM25	7706	U
ZNF148	7707		D
ZNF165	7718			U
TRIM26	7726		U
ZNF175	7728			U
ZMYM2	7750		D
ZNF202	7753			D
ZNF207	7756	U
ZNF213	7760			U
ZNF215	7762			U
ZNF217	7764		D
ZNF226	7769	D
ZNF229	7772			D
ZP3	7784	D
MAP3K12	7786	D
MEMO1	7795
LAPTM5	7805		D
CSDE1	7812		D
ALMS1	7840		U
RNF103	7844		D
TUBA1A	7846	D
SCG2	7857			U
MANF	7873	U	U	U
ALDH5A1	7915		D
NELFE	7936		U
LST1	7940	D
MAFK	7975		D
SEM1	7979	U
ST7	7982		U
NR4A3	8013			D
CUBN	8029	D
NCOA4	8031		D
SHOC2	8036		D
RASSF7	8045	D
PDHX	8050	U		U
FXR1	8087	U
NCOA3	8202	U
DGCR6	8214	D
PUDP	8226		U
KDM5C	8242	D
SMC1A	8243	U
UBL4A	8266		U
LAGE3	8270		U
SLC10A3	8273	D
ARID1A	8289		D
DYSF	8291			U
HIST1H4I	8294	U		U
TRRAP	8295	U
PICALM	8301		D
SNN	8303	D	D
ACOX2	8309			U
ACOX3	8310		U
AXIN1	8312	D
CDC7	8317	U	U
CDC45	8318	U	U	U
FZD1	8321	D
HIST1H2AJ	8331		U
HIST1H2AM	8336			U
HIST1H2BG	8339			U
HIST1H2BN	8341			U
HIST1H2BH	8345			U
HIST1H2BC	8347			U
HIST1H3D	8351			U
HIST1H3G	8355			U
HIST1H4A	8359	U
HIST1H4D	8360	U
HIST1H4F	8361	U
HIST1H4K	8362	U	U
HIST1H4J	8363	U	U
HIST1H4C	8364	U
HIST1H4H	8365	U		U
HIST1H4B	8366	U	U
HIST1H4E	8367	U
HIST1H4L	8368	U
HIST2H4A	8370	U	U
PIP5K1B	8395	U
PIP4K2B	8396	D
UXT	8409		U
RAD54L	8438	U
DYRK2	8445		D
CUL1	8454		U
TPST2	8459		U
KLF11	8462			D
SUPT3H	8464	D
SMARCA5	8467			U
OGT	8473	U	D
PPFIA1	8500		D
ENC1	8507			D
KCNAB2	8514	D
IKBKG	8517	D
IFITM1	8519			U
HAT1	8520	U
DGKZ	8525	D
CST7	8530	D
YBX3	8531		D
COPS3	8533	U
CAMK1	8536	D
API5	8539	U
APOL1	8542			U
CGGBP1	8545		D
BLZF1	8548		D
CDC14A	8556	D
KMO	8564			D
YARS	8565		U
PDXK	8566	U	U	U
AKR7A2	8574		U
SLC25A12	8604	U
RUVBL1	8607	U	U
USO1	8615	U		D
CDK13	8621		D
PSMG1	8624	U	U
RFXANK	8625			U
DNAH17	8632			U
RTCA	8634	U	U
RNASET2	8635		D
EIF4EBP3	8637		D
OASL	8638			U
LAMTOR3	8649		D
NUMB	8650		D
TNKS	8658		D
IRS2	8660	D		D
EIF3G	8666		U
EIF3J	8669	U
STX16	8675		D
PEA15	8682	D
SRSF9	8683	U
DGAT1	8694	D
CDC23	8697	U
S1PR4	8698		D
B4GALT4	8702	U
B4GALT3	8703	U
TNK1	8711	D
TNFRSF25	8718	D
MBTPS1	8720		U
CTSF	8722	D
SNX4	8723	U
EED	8726	U
CTNNAL1	8727	U		U
GPAA1	8733		U
TNFSF12	8742		D
ADAM9	8754	D
PABPC4	8761		U
CD164	8763		D
FADD	8772			U
NAPG	8774			U
NAPA	8775			U
SIGLEC5	8778	D
RGS9	8787			D
TNFRSF10D	8793	D
TNFRSF10B	8795		D
SUCLG1	8802		U
SUCLA2	8803	U
CREG1	8804			U
DPM1	8813	U
DPM2	8818		D
SAP30	8819		U
HESX1	8820			U
CES2	8824	D
IQGAP1	8826		D
GMPS	8833		U
TMEM11	8834			U
GGH	8836	U		U
CFLAR	8837	U
HCAR3	8843	D		D
ALKBH1	8846			U
KAT2B	8850		D
CDK5R1	8851			D
FCGBP	8857	D
PER2	8864	D
CDC123	8872	U
VNN1	8876	D
FUBP1	8880	U
ZPR1	8882		U
NAE1	8883	U	U
EIF2B4	8890		U
EIF2B3	8891	U		U
EIF2B2	8892	U	U	U
EIF2B5	8893		U
EIF2S2	8894			U
PRPF4B	8899	U
AP1S2	8905	D
CACNA1H	8912			D
TIMELESS	8914	U
BCL10	8915			U
HERC3	8916		D
SKAP2	8935		D
BAIAP3	8938			D
HIST1H3F	8968			U
HIST1H2AG	8969			U
MGAM	8972		D
WASL	8976		D
RPS6KA4	8986			D
ATP6V0E1	8992		D
LIMD1	8994		U
MPZL1	9019		D
CLIC3	9022	D
BTAF1	9044	U
DOK2	9046	D
PSTPIP1	9051	D
PRC1	9055	U
SLC7A6	9057		D
PAPSS2	9060	D		D
PAPSS1	9061	U
TMSB4Y	9087		D
PKMYT1	9088	U		U
UNC119	9094	D
USP14	9097	U
MTA1	9112	D
ATP6V0D1	9114			U
SLC16A5	9121	D
PDLIM1	9124	U
CNOT9	9125		U
SMC3	9126	U
AIFM1	9131	U	U
CCNB2	9133	U	U	U
ARHGEF1	9138	D
ATG12	9140		D
PDCD5	9141		U
SYNGR1	9145	D
NEMF	9147		D
DYRK1B	9149			D
CTDP1	9150	D
EBAG9	9166	U
SCAF11	9169		D
LPAR2	9170	D	D
ZW10	9183	U
BUB3	9184	U	U
ZBED1	9189	D
ZMYM6	9204	D
XPR1	9213		D
NOLC1	9221	U	U
PTTG1	9232	U	U
CCPG1	9236		D
RPS6KA5	9252		D
NUMBL	9253	D
TSPOAP1	9256	D
CYTH2	9266	D
BCL7C	9274	D
COPB2	9276	U	U
WDR46	9277		U
ADGRG1	9289	D
SNORD29	9297	U
SNORD31	9298	U
SNORD30	9299	U
SNORD28	9300	U
SNORD27	9301	U
SNORD26	9302	U
SNORD25	9303	U
SNORD22	9304	U
CD83	9308	D		D
MMP20	9313			D
PTER	9317		D
COPS2	9318	U
TRIP13	9319	U
GTF3C5	9328		U
CNOT8	9337		D
VAMP3	9341	D
UBE4A	9354		D
LONP1	9361		U
PLAA	9373		U	U
TM9SF2	9375	U
COX5A	9377		U	U
CIAO1	9391		U
NMT2	9397	D		D
STOML1	9399		U
SELENOF	9403		D
ZRANB2	9406	U
SNRNP40	9410		U
MED21	9412			U
ZNF264	9422		D
MED7	9443			U
ITM2B	9445		D
EIF2AK3	9451	U		U
HOMER3	9454	D
AKAP7	9465			D
IL27RA	9466	D
MED20	9477			U
PSMF1	9491		D
SLC4A8	9498			D
MAGED1	9500	U	U
LITAF	9516		D
NPEPPS	9520		D
TECR	9524	U
VPS4B	9525		D
MPDU1	9526			U
TMEM59	9528		D
BAG2	9532			U
EI24	9538	U
ATP5MF	9551		U
MRPL33	9553		U
CHD1L	9557	U
GOSR2	9570		U	U
APOBEC3B	9582			U
KIF20B	9585	U
CREB5	9586		D
MAD2L1BP	9587			U
PRDX6	9588		D
PITPNM1	9600	D
PDIA4	9601	U	U	U
NUP155	9631	U	U
ISG15	9636			U
FEZ1	9638	D
MORF4L2	9643	U	U
MICAL2	9645		D
PPM1F	9647	D	D
HS2ST1	9653	U
MDC1	9656		U
LPIN2	9663		D
MARF1	9665		D
SAFB2	9667		U
EIF5B	9669		U
CLINT1	9685	U
NUP93	9688	U
RAPGEF2	9693	U	D
EDEM1	9695	U
CROCC	9696			D
TRAM2	9697	U	U	U
PUM1	9698		D
ESPL1	9700	U
KIAA0100	9703	U
ULK2	9706	D
HDAC9	9734			D
CCP110	9738			U
ARHGAP32	9743			D
TCAF1	9747	D
SLK	9748		D
RIPOR2	9750		D
MLEC	9761	U	U	U
KIAA0513	9764		D
PCLAF	9768	U	U
EIF4A3	9775	U	U
TM9SF4	9777			U
TBC1D5	9779	D
RNF144A	9781		D
SNX17	9784		U
DLGAP5	9787	U		U
MTSS1	9788	D	D
SPCS2	9789	U
BMS1	9790		U
PTDSS1	9791			U
CKAP5	9793	U
MAML1	9794		D
MRPL19	9801		U	U
DAZAP2	9802		D
SFI1	9814	D
KEAP1	9817		U
ARHGAP11A	9824			U
ZNF623	9831	D
JAKMIP2	9832	D
MELK	9833	U	U	U
GINS1	9837	U		U
ZEB2	9839			D
TESPA1	9840	D
ZNF518A	9849		D
KIAA0753	9851	D	D
EPM2AIP1	9852		D
CEP170	9859		D
PJA2	9867		D
FCHSD2	9873	U
ZC3H11A	9877		D
TBC1D4	9882		D
NUAK1	9891	D
SGSM2	9905	D		D
SLC35E2	9906		D
NCAPD2	9918		U
KIF14	9928	U
P2RY14	9934			D
CD302	9936	D	D
ARHGAP25	9938		D
CRYZL1	9946	D
USP15	9958		D
SLC23A2	9962		D
SLC23A1	9963			U
CLEC2B	9976		D
DMTF1	9988		D
PTBP3	9991		D
SCO2	9997		U	U
MED6	10001			U
NAALADL1	10004	D
ACOT8	10005		U
ABI1	10006		D
KCNE3	10008	D	D
BCL2L11	10018			U
FRAT1	10023	D
PIGK	10026	U
CHAF1A	10036		U
PARP2	10038	U		U
PARP3	10039	D
SH2D3C	10044	D	D
DNAJB6	10049		D
SMC4	10051	U
SAE1	10055	U
FARSB	10056	U
DNM1L	10059		U
NR1H3	10062			U
COX17	10063	U
SCAMP2	10066	U
SCAMP3	10067	U
IL18BP	10068	D
DPP3	10072	U
UST	10090			D
ARPC5	10092		D
ACTR3	10096	U	D
ACTR2	10097		D
TSPAN5	10098		D
NUBP2	10101		U
CTDSP2	10106		D	D
KIF20A	10112	U		U
PREB	10113	U	U	U
ACTR1B	10120	D	D
ZNF263	10127	D
FRY	10129	D	D	D
PDIA6	10130	U	U
TRAP1	10131		U
OPTN	10133		D
TOB1	10140			D
G3BP1	10146	U		U
HNRNPA3P1	10151	U
RASA4	10156		D
PDZK1IP1	10158		D
SERF2	10169		D
RCL1	10171		U
SORBS3	10174	D
RBM5	10181		D
LHFPL2	10184		U
ALYREF	10189	U	U
TXNDC9	10190			U
RNF41	10193	D
TSHZ1	10194	D		D
ALG3	10195	U
PRMT3	10196	U
PSME3	10197	U
NUTF2	10204	U
TOPORS	10210		D
DDX39A	10212		U
PSMD14	10213	U	U
TRIB1	10221			U
CD96	10225	D
HNRNPR	10236	U	U
SLC35B1	10237	U	U
AP3S2	10239	D
POP7	10248			U
SPRY3	10251			D
STAM2	10254		D
SF3B4	10262			U
CDK2AP2	10263			U
NET1	10276	U
EIF1B	10289		D
TRAIP	10293			U
MAEA	10296		D
RTN3	10313		D
SIRPB1	10326	D
AKR1A1	10327		U
RXYLT1	10329	U
CNPY2	10330	U	U	U
TUBA1B	10376	U
BPNT1	10380			U
TUBB3	10381	U
TUBB4B	10383	U
CEPT1	10390	U
ATP8A1	10396		D
NDRG1	10397		D
PEMT	10400		U
NDC80	10403	U
CPQ	10404	D
BASP1	10409		D
PRMT5	10419	U	U
CD2BP2	10421		U	U
CDIPT	10423		D
ARIH2	10425		D
IFI30	10437			U
TIMM17A	10440	U
N4BP2L2	10443		D
ZER1	10444		D
FAM3C	10447	U
ACAA2	10449		U
TOMM40	10452		U
HAX1	10456		U
TACC3	10460	U
CLEC10A	10462	D		D
TIMM44	10469		U
PFDN6	10471			U
ZBTB18	10472		D
ATP5PD	10476		U
SEC23B	10483	U
CAP1	10487		D
CREB3	10488	U	U
VTI1B	10490		D
CRTAP	10491	D
SYNCRIP	10492	U	U
NCOA2	10499	U
SEMA3C	10512			D
ZNF211	10520	D
HYOU1	10525	U
IPO8	10526		D
NOP56	10528	U	U
PITRM1	10531		U
SSSCA1	10534		U
RNASEH2A	10535	U	U
GLRX3	10539		U
ANP32B	10541	U
TM9SF1	10548			U
PRDX4	10549	U	U	U
ARL6IP5	10550		D
RPP38	10557			U
IFI44	10561			U
RABAC1	10567	U		U
MRPL28	10573		U
CCT7	10574	U	U
CCT4	10575	U
CCT2	10576	U	U
IFITM2	10581			U
MTHFS	10588		D
SMC2	10592	U
AHSA1	10598	U		U
CDC42EP3	10602	D
SH2B2	10603			U
PAICS	10606	U	U
MXD4	10608	D
HEXIM1	10614		D
SPAG5	10615	U	U	U
POLR3G	10622			U
POLR3C	10623		U
RAD51AP1	10635	U
RGS14	10636	D
IGF2BP2	10644		D
MTX2	10651	U
SPINT2	10653		D
PMVK	10654		U
CXCR6	10663		U
FARS2	10667	U
EBP	10682		U
CCT8	10694	U
CNPY3	10695	D
POLD3	10714	U
POLQ	10721	U		U
MGEA5	10724		D
NFAT5	10725		D
NUDC	10726	U
YME1L1	10730		U	U
PLK4	10733			U
STAG2	10735		D
RAI1	10743			D
MAP3K2	10746		D
GIPC1	10755	D
NUP50	10762	U
TOB2	10766	D
HBS1L	10767	U
SRSF10	10772	U
ARPP19	10776	U
ZNF271P	10778		D
ZNF266	10781		D
ZNF274	10782		D
NEK6	10783	D
WDR4	10785		U
MTHFD2	10797	U	U	U
2018-09-09	10801	D
SEC24A	10802	U	U
CCR9	10803			D
STARD10	10809	D
FAXDC2	10826		D
ZNF275	10838	U
TUBGCP2	10844		U
CLPX	10845	U
RUVBL2	10856		U
PGRMC1	10857	U
NMU	10874			D
MRPS30	10884		U
PPARGC1A	10891			U
MALT1	10892		D
YIF1A	10897	U	U
CPSF4	10898		U
BRD8	10902		U
BLCAP	10904		D
TRAFD1	10906			U
TXNL4A	10907	U
SUGT1	10910	U
GADD45G	10912	D
TCERG1	10915	U
MAGED2	10916		U	U
FASTK	10922		U
SUB1	10923	U
DBF4	10926	U		U
SPIN1	10927		D
RALBP1	10928		D
APOBEC2	10930			D
MORF4L1	10933		D
PRDX3	10935	U		U
AFG3L2	10939	U
C11orf58	10944	U
BTG3	10950		U
SEC61B	10952	U	U
TOMM34	10953		U
PDIA5	10954	U	U	U
PNRC1	10957		D
TMED2	10959	U
LMAN2	10960	U		U
ACOT2	10965		U
EBNA1BP2	10969		U
YWHAQ	10971	U
TMED10	10972	U
COPS6	10980		U
CCNI	10983		D
METAP2	10988	U
IMMT	10989		U
ILVBL	10994		U
SLC27A2	11001			U
KIF2C	11004	U		U
CCDC85B	11007	D
GLIPR1	11010		D
KDELR2	11014	U	U
IFT27	11020		U
TDRKH	11022	D
RIPK3	11035	D
PIM2	11040	U	U	U
PAPD7	11044	U
SLC35D2	11046	D
ADRM1	11047		U
NUS1P3	11049		U	U
NUDT21	11051	U	U
CPSF6	11052	U
OGFR	11054	D
DDX52	11056		U
UBE2C	11065	U	U
TMEM115	11070			U
TOPBP1	11073	U
TRIOBP	11078	D
PRSS23	11098	D
HIBADH	11112	D
CIT	11113			U
RCAN3	11123			U
FAF1	11124		U
CD160	11126	D		D
ZWINT	11130	U	U	U
PWP1	11137	U
TBC1D8	11138	D
WDR45	11152		D
FICD	11153		U
RABL2B	11158	D		D
RABL2A	11159	D	D	D
NUDT4	11163		D
STRAP	11171	U
BAZ2A	11176		U
SUPT16H	11198	U
IRAK3	11213	D
AKAP11	11215		D
AKAP2	11217	U	U	U
TREX2	11219		U
MRPL3	11222	U	U
SEC63	11231	U
CA5B	11238			D
PACSIN2	11252		D
TP53TG1	11257	D
SP140	11262		U
DUSP12	11266	U
SNF8	11267		U
USP18	11274			U
KLHL2	11275		D	D
SCN11A	11280			D
PNKP	11284		U
SLCO2B1	11309			U
PARK7	11315	U	U
COPE	11316		U	U
MGAT4A	11320			D
STK38	11329		D
ACOT7	11332		U
CBX3	11335	U
GABARAP	11337	D	D
OIP5	11339			U
EXOSC8	11340		U
RNF13	11342		D
MGLL	11343		U	U
LAMB4	22798			U
RRAS2	22800		D
XRN2	22803		D
MRAS	22808	D
ATF5	22809			U
COPG1	22820	U	U
RASA3	22821	D
MTF2	22823	U
PUF60	22827		U	U
ZNF652	22834		D
RNF44	22838		D
DOLK	22845			U
CHSY1	22856		D
ADGRL1	22859	D
NLRP1	22861		D
FNDC3A	22862			U
SEC31A	22872		U
INPP5F	22876		U
ZHX2	22882		D
WDR37	22884		D
UBOX5	22888	D
RPH3A	22895	D	U
BTBD3	22903			D
DHX30	22907		U
SACM1L	22908		D
CD93	22918		D
KIFAP3	22920	U
MSRB2	22921			U
SEPHS1	22929	U
RAB3GAP1	22930		D
POMZP3	22932	D
SIRT2	22933	D
RPIA	22934		D
ELL2	22936	U	U	U
CCT5	22948	U	U
TPX2	22974	U		U
PDCD11	22984		U
CEP152	22995		U
WDFY3	23001	D
MAPKBP1	23005	D
GOLGA8A	23015			D
TMCC1	23023	D	D
KDM4B	23030	D	D
MAST3	23031		D
ZNF292	23036		D
WDTC1	23038	D
SETD1B	23067		D
ERP44	23071	U	D
RRP1B	23076	U
ERC1	23085		U
ZC3H13	23091		D
ARHGAP26	23092		D
KIF1B	23095	D
CDK19	23097	D	D
CUL9	23113	D
POGZ	23126		D
PLXND1	23129	D
GPATCH8	23131		D
KDM6B	23135	D
SMC5	23137		D	D
CIC	23152	D
CLCC1	23155			U
NUP205	23165	U
EFR3A	23167		D
GPD1L	23171		D
CEP68	23177		D
PASK	23178		D	D
MESD	23184	U
UBXN4	23190	U
ATG4B	23192		D
ATP11B	23200		D
ARL6IP1	23204	U
SYT11	23208	D
RRS1	23212		U
SYNE2	23224			D
SEL1L3	23231	U
DNAJC9	23234	U	U	U
PLCB1	23236	D
PACS2	23241	D
ANKRD28	23243	U		U
PDS5A	23244	U
BOP1	23246		U
CAMTA1	23261		U
KIF13B	23303	U
UBR2	23304		D
SIN3B	23309	D
NCAPD3	23310		U
CUX2	23316			D
WDR7	23335		D
SMCHD1	23347		D
U2SURP	23350	U	D
VPS8	23355		D
LARP1	23367	U
PUM2	23369		D
CRTC1	23373		U
ICE1	23379	U
SIK3	23387		D
ZDHHC17	23390		D
KIAA0368	23392	U
NCAPH	23397			U
COMMD3	23412	U
NOMO1	23420	U	U	U
RYBP	23429		D
TARDBP	23435	U
SLC44A1	23446	U
SF3B3	23450	U
ABCB9	23457		U
ICMT	23463	U
PHF3	23469		D
TRAM1	23471	U		U
ETHE1	23474	D
SEC61G	23480	U	U
LEPROTL1	23484		D
CBX7	23492		D
TNFRSF13B	23495			U
BICRAL	23506		D
TTC9	23508		D
NUP188	23511		U
SUZ12	23512	U	D
SPIDR	23514	D
MORC3	23515		D
MTREX	23517	U
ARHGAP45	23526	D	D
ACAP2	23527		D
ZNF281	23528		D
PIK3R5	23533	D
TNPO3	23534		U
SEC14L2	23541			D
LILRA4	23547			D
GTPBP4	23560		U
TMEM50A	23585		D
LEMD3	23592		D
ORC6	23594	U		U
OPN3	23596			D
MKRN1	23608		D
FAM89B	23625	D
SSBP2	23635	D
LDOC1	23641	D
SNHG1	23642	U
ARFIP2	23647		U
POLA2	23649	U	U
LSM5	23658	U
PLA2G15	23659	D
TMEM2	23670		D
RAB38	23682			U
GABARAPL1	23710			D
BHMT2	23743			U
SDF2L1	23753	U	U	U
PISD	23761		D
OSBP2	23762		D
FKBP8	23770		D
MTCH2	23788	U	U
KIF4A	24137	U
EML2	24139			U
FTSJ1	24140		U
CLDN15	24146	D
SUN2	25777		D
RASGRP3	25780	U
RAB3GAP2	25782		D
FBXO7	25793		D
PGLS	25796	D
QPCT	25797	D
BRI3	25798	D
SLC39A6	25800	U
GCA	25801		D
LSM4	25804	U
SAMM50	25813	U
TNFAIP8	25816		D
TXN2	25828			U
COG4	25839		U
METTL7A	25840	U
ABTB2	25841			U
ASF1A	25842	U
PP7080	25845	D
ANAPC13	25847		D
DCAF12	25853	U	D
FAM149A	25854			U
DCAF13	25879	U
TMEM186	25880			U
TRIM58	25893		D
CCDC28A	25901		D
MTHFD1L	25902		U
AHCTF1	25909		D
CLIC4	25932	U		U
FAM98A	25940	U		U
C20orf194	25943			D
KBTBD2	25948		D
SH2B1	25970	D
PARS2	25973			U
MMACHC	25974			U
AAR2	25980		U
DNAH1	25981			D
HIGD1A	25994	U
REXO2	25996	U	U
IBTK	25998	U
[truncated: 1,893 more rows]
