# Supplementary material for: Drug repositioning for dengue haemorrhagic fever by integrating multiple omics analyses
Source: Sci Rep. 2019 Jan 24;9:523. doi: 10.1038/s41598-018-36636-1 (PMC6346040; doi:10.1038/s41598-018-36636-1)
Supplement: Supplementary file 3 — Supplementary Dataset 2 [file 41598_2018_36636_MOESM3_ESM.xlsx]

## Sheet: Table S2
Gene Symbol	Cytoplasmic fraction	Nuclear fraction
AAG5		U
ACBD5	D
ACOX1	D
ACTG1		U
AGFG1		U
AGFG2	D
AHCYL2	D
AHNAK		U
AK2		U
ANKHD1	D
ANLN	D	D
APOL2	U	U
APP	D
ARHGEF2	U
ARL6IP1	D	U
ASC1P100	U
ASNS	U
ASPH	D
ATAD2		D
ATF2		D
ATL2		U
ATP1B1		D
ATP1B3	D	D
ATP2A2		U
ATP6AP1	D
ATP6AP2	D
AURKA	D	D
AURKB	D	D
AXL	D
BAG2		U
BAIAP2	D
BAZ2A		D
BCAM	D
BCL2L13	D
BMI1		D
BRD2		D
BRD4		D
BRD8		D
C12orf57	D
C1GALT1C1	D
C1orf123	U
C6orf120	D
CALR		U
CASKIN2	D
CBX1		D
CCDC134	D
CCDC58		U
CCNB1		D
CD109	D
CDC123	D
CDCA2		D
CDCA5		D
CDCA8		D
CDK1		D
CDK2		D
CDK4	D
CDS2		U
CENPF		D
CENPQ		D
CEP55	D
CES1		U
CHAF1B		D
CHCHD2	D	D
CHID1	D
CHP1		U
CIZ1		D
CLDN1	U
CLNS1A	D
CLU	D
CNTN1	D	D
CPSF2	D
CREBBP		D
CRTAP	D
CSRP1		U
CTSB	D	D
CTSD	D
CTSL1	D
CXorf26		D
CYP20A1		U
CYP24A1	D	D
CYP51A1	D
DDX3Y	D
DDX58	U
DHRS1		U
DHX8		D
DKC1	D
DKFZp781G1976	D
DLG5	D
DLGAP5	D
DNAJB12	D
DNAJC3		U
DSP	D
DVL2	D
ECI2		U
ECT2	D	D
EEF1A2		U
EFR3A	D
EHD4		U
EIF3B		U
EIF3D		U
EIF4ENIF1	D
ELF3		D
ENDOG	D
EPDR1	D
ERC1	D
ERCC1	D
ERMP1	D
ESYT2		U
FADS1	D
FADS2	D
FAHD1		D
FAM115A	D
FAM177A1		U
FAM207A		D
FAM208B	D
FAM3A	U
FBXO7	D
FCGRT	D
FDFT1	D
FGF2		U
FKBP10	D
FLNA		U
FLNB		U
FNDC3A	U
FNTB	U
FOXK2		D
FTH1	U
FTSJ1	D
FTSJD2		U
FXR1		U
GALNT1		D
GFPT1	U
GGH	D
GINS4		D
GLB1	D
GNAS		U
GNL3L	D
GNPAT	D
GOLM1	D
GPCPD1	U
GPKOW	D
GRAMD1A	D
GRWD1		U
GTF2I	D
HAUS1	D
HDLBP		U
HELLS		D
HERC5	U
HIST1H1D		D
HMGA1		D
HMMR	D
HSD17B4		U
HSP90B1		U
HSPA13		U
HSPA5	U	U
HSPB11	U
HSPD1	D	D
HUWE1		D
HYOU1	U	U
IFIT1	U
IFIT2	U
IFIT3	U
INPP5K		U
IREB2	D
IRF2BP2	D	D
ISG15	U
ITFG3	D
ITGB4	D
ITGB5	D
ITPR3	D
ITPRIP		D
JUN		U
KANSL1		D
KCTD1	D
KDM1A		D
KDM5C	D
KIAA1522	D
KIF20A		D
KIF20B		D
KIF22		D
KIF23	D	D
KIF2C	D	D
KIF4A	D
KIFC1		D
KLF16		D
KPNA2	D	D
KRT6B	D
KTN1		U
LAMC1	D
LARP7		D
LDLR	D
LEPREL2	D
LGALS3BP	D
LGALSL	U
LIPA	D
LMNB1	D
LONP2	D
LPCAT3		U
LRRC59		U
LSS	D
LYZ		D
MAD2L1BP		D
MAGED2	D
MAGI3	D
MAGT1		U
MANF		U
MAP2K6	D
MAVS	D
MED12		D
MED14		D
MED18	D
MET	D
MFN1	D
MGA		D
MGRN1	D
MID1IP1	D
MINPP1	D
MKI67		D
MMADHC	D
MOGS	D	D
MORF4L1	D	D
MORF4L2		D
MPC2	D
MRPL38	D
MTHFD2		U
N/A		D
NCOA3	D
NCOR1		D
NDUFA8	D
NDUFB11	D
NDUFS5	D
NOSIP		D
NOVA1		D
NRCAM	D
NRP1	D
NTPCR		D
NUCB1	D	D
NUP107	D
NUP188	D
NUP210	D
NUP35		D
NUP50		D
NUSAP1		D
NVL		D
ORC6		D
P4HA2	D
P4HB		U
PABPC1		U
PABPC4		U
PAIP1	D
PCCB	D
PDIA3		U
PDIA6		U
PEG10	D
PEX19	D
PFKFB3	D
PHC3		D
PIGS		D
PITPNB		D
PLK1		D
PLOD1	D
PLOD2	D
PLP2		D
PMF1	D
PMM2		D
PNO1	D
POLR2D		D
PON2	D
PPIB		U
PPP4R2		D
PRAF2	D
PRC1	D	D
PRKRIP1		D
PRPF31	D
PRPF39	U
PRR12		D
PSAP	D
PSMA1		D
PSMB9	U
PSPH	U
PTPRF	D
PWP1		D
RAB11A	D
RAB8B		D
RABAC1	D
RACGAP1	D	D
RAD51AP1		D
RALGAPB	D
RANBP2	D
RBBP7		D
RBM22		D
RBM28	D
RBM42		D
RBM7		D
REEP4		U
REEP5		U
RELA	D	U
RETSAT	D
RPS4Y1	D
RRM2	D
RRP12	D
RRP36		D
RTN3		U
RTN4		U
RTN4IP1		U
SCAF11		D
SCD	D	D
SDF2	D	D
SDF2L1		U
SEC14L1	D
SEC16		U
SEC24D	U
SGTA		U
SHKBP1	D
SLC12A2	D
SLC1A5		U
SLC3A2		U
SLC7A5		U
SLMAP	D
SP3		D
SPINT2	D	D
SPTLC1	D
SPTLC2		U
SRP19		U
SRP54		U
SRP68		U
SRP72		U
SRPR	U	U
SSR1		U
SSR4		U
STIM1	D
STMN2		U
STT3A		U
STT3B		U
STXBP3		U
SUZ12		D
SYNE2		D
TACC3	D
TAOK2	D
TBL2		U
TGFBI	D
TGM2		D
TGOLN2		D
THNSL1	D
TK1	D
TMEM165	D
TMEM2	D
TMEM33		U
TMEM97	D
TMPO	D
TMTC3	D
TMX2		U
TMX4	D
TOP2A	D	D
TOR1B	D
TOR4A		D
TPX2		D
TRA2B		D
TRIM28		D
TRMT1L		D
TSPYL1		D
TTK	D
TUBG1		D
TYMS	D
UBE2C	D
UBE2S	D
UBE2T	D
UBTF	D
UBXN7		D
UHRF1		D
USO1		U
USP28	D
VMA21	D
WAC		D
WARS	U
WBP11	D
WBP7		D
WDHD1		D
WHSC1		D
XRCC1	D
YIF1B		D
ZBED1	D
ZC3HAV1		U
ZCCHC8		D
ZFAND6	D
ZFP91		D
ZMYM3		D
ZNF217		D
ZNF609		D
