# Supplementary material for: Drug repositioning for dengue haemorrhagic fever by integrating multiple omics analyses
Source: Sci Rep. 2019 Jan 24;9:523. doi: 10.1038/s41598-018-36636-1 (PMC6346040; doi:10.1038/s41598-018-36636-1)
Supplement: Supplementary file 4 — Supplementary Dataset 3 [file 41598_2018_36636_MOESM4_ESM.xlsx]

## Sheet: Table S3
Human protein	Dengue viral protein	Breton M. et al.	Mairiang D. et al.	Khadka S. et al.	Folly B. et al.
ACY1	C				T
ALDOB	C				T
ANKRD12	C		T
AP3B1	C		T
BIRC2	C		T
BOD1L	C		T
CD3G	C		T
CLU	C				T
DENND1C	C		T
GTPBP4	C		T
HBA1	C		T
HBB	C		T
HLAB	C				T
MBP	C				T
MFAP3L	C				T
MPRIP	C				T
NAP1L1	C		T
OS9	C		T
PCP4L1	C				T
RPL5	C		T
RPL6	C		T
RPS27	C		T
RPS7	C		T
RRP12	C		T
S100A9	C		T
SLC24A2	C				T
TMF1	C		T
TUBA1A	C				T
ZNF394	C		T
ARHGEF11	E				T
BAAT	E				T
CLIC2	E				T
F8	E				T
HN	E				T
HPX	E				T
IPO13	E				T
NRGN	E				T
PLG	E				T
RUFY3	E				T
SMU1	E				T
TMOD1	E				T
APOA2	M				T
CLIC2	M				T
CLU	M				T
DDX24	M			T
FUNDC1	M			T
FUNDC2	M			T
HMGXB3	M				T
HN	M				T
NF1	M				T
OXSR1	M				T
PEBP1	M				T
PLG	M				T
TMEM167B	M				T
TOB1	M				T
TSPAN3	M				T
TUBA1A	M				T
ZNF365	M				T
EIF4G2	NS1			T
FAM123B	NS1			T
FGB	NS1			T
LAMB1	NS1			T
MAP3K7IP2	NS1			T
PAIP1	NS1			T
PTBP1	NS1			T
SERPIND1	NS1			T
SPTBN2	NS1			T
SRFBP1	NS1			T
TCF7L2	NS1			T
WWC1	NS1			T
AKAP1	NS2A			T
AKR7A3	NS2A			T
APOA1	NS2A			T
APOB	NS2A			T
BMS1	NS2A			T
C4A	NS2A			T
CCDC66	NS2A			T
CCDC88C	NS2A			T
CNOT1	NS2A			T
COPS2	NS2A			T
CTNNB1	NS2A			T
DCTN1	NS2A			T
DDX5	NS2A			T
DSCR3	NS2A			T
DST	NS2A			T
FAM123B	NS2A			T
FGA	NS2A			T
GC	NS2A			T
GOLSYN	NS2A			T
KIF1B	NS2A			T
MYH14	NS2A			T
PSMD1	NS2A			T
SCLT1	NS2A			T
SEC31A	NS2A			T
SFRS11	NS2A			T
SPG7	NS2A			T
SYNE2	NS2A			T
TNFRSF10B	NS2A			T
AGGF1	NS2B			T
COL12A1	NS2B			T
DDX5	NS2B			T
DST	NS2B			T
FAM123B	NS2B			T
FN1	NS2B			T
FYB	NS2B			T
KNG1	NS2B			T
KPNA3	NS2B			T
MAP3K7IP2	NS2B			T
NID1	NS2B			T
NUP50	NS2B			T
PAIP1	NS2B			T
PECI	NS2B			T
PIAS1	NS2B			T
SERPIND1	NS2B			T
UBE2I	NS2B			T
UBXD4	NS2B			T
WWC1	NS2B			T
ZNF688	NS2B			T
ACTA2	NS3	T
ACTB	NS3	T
ACTG1	NS3	T
ACTG2	NS3	T
AKAP8L	NS3			T
ANKRD50	NS3			T
ANP32B	NS3		T
APBB1IP	NS3	T
AXIN1	NS3	T
AZI2	NS3	T
BCL2L14	NS3	T
CALCOCO2	NS3		T
CAMK2B	NS3	T
CEP250	NS3	T
CEP63	NS3	T
CORO1A	NS3		T
DCTN2	NS3			T
DDX5	NS3			T
DNTTIP2	NS3		T
EIF4G2	NS3			T
EMILIN1	NS3			T
ENO1	NS3	T
ENOX2	NS3	T
FAM184A	NS3	T
FGB	NS3			T
GGA1	NS3	T
GOLGB1	NS3		T	T
HBB	NS3		T
HSP90AB1	NS3		T
ILF3	NS3	T
KIF1B	NS3			T
KTN1	NS3			T
LMNA	NS3	T
LOC100288418	NS3		T
LOC642846	NS3			T
LOC728047	NS3			T
LRRFIP1	NS3		T
MTF1	NS3		T
MYCBP2	NS3			T
NECAB2	NS3	T
NFKBIA	NS3	T	T
NME3	NS3	T
NRBP1	NS3	T	T
OS9	NS3		T
PABPC1	NS3	T
PCM1	NS3			T
PDCD6IP	NS3			T
PHLDB3	NS3	T
PLS3	NS3	T
PRDX6	NS3			T
PRKRA	NS3	T
PRMT5	NS3	T
PTBP1	NS3			T
RAI14	NS3			T
RILPL2	NS3		T
RPL24	NS3		T
SCMH1	NS3	T
SERPIND1	NS3			T
SRFBP1	NS3			T
SSB	NS3	T
TCF7L2	NS3			T
TNIP1	NS3	T
TRAF4	NS3	T
TRAFD1	NS3	T
TRIP11	NS3			T
UACA	NS3			T
ZBTB8OS	NS3			T
ZNF410	NS3		T
C14orf94	NS4A			T
CALCOCO2	NS4A			T
CNOT1	NS4A			T
FN1	NS4A			T
TAX1BP1	NS4A			T
KRT8	NS4B			T
PGK1	NS4B			T
UBE2I	NS4B			T
AKAP9	NS5			T
ALDH3A2	NS5			T
ANKRD50	NS5			T
APOB	NS5			T
ARID2	NS5	T
CALR	NS5			T
CAT	NS5			T
CCDC88C	NS5			T
CEP135	NS5			T
CGNL1	NS5			T
COBLL1	NS5			T
COPS2	NS5			T
CROP	NS5			T
CTNNB1	NS5			T
CUL7	NS5			T
CYTIP	NS5		T
DCUN1D4	NS5			T
DDX3X	NS5			T
DDX5	NS5			T
DERL2	NS5		T
DNM2	NS5	T
DST	NS5			T
EAF1	NS5		T
EAF2	NS5		T
EEF1B2	NS5		T
EID1	NS5			T
ERC1	NS5			T
FAM192A	NS5		T
FGA	NS5			T
FMR1	NS5		T
GOLGA2	NS5			T
HBB	NS5		T
HOOK1	NS5			T
HSPA5	NS5		T
IMPDH2	NS5		T
ITIH3	NS5	T
KPNB1	NS5	T
LOC643696	NS5			T
LOC728047	NS5			T
MATR3	NS5	T		T
MLPH	NS5	T
MYH9	NS5	T
NUMA1	NS5			T
NUP50	NS5			T
PCNT	NS5			T
PIAS1	NS5			T
PSMC1	NS5		T
RILPL2	NS5		T	T
RNASET2	NS5			T
RNF125	NS5	T
RPL12	NS5		T
SDCCAG8	NS5			T
SFRS11	NS5			T
SIAH2	NS5	T
SPTAN1	NS5			T
SPTBN2	NS5			T
SSB	NS5	T
STAT2	NS5	T		T
SYNE1	NS5			T
TAF15	NS5	T
TOM1L1	NS5	T
TP53BP2	NS5			T
TRIM2	NS5		T
TRIM62	NS5			T
TRIP11	NS5			T
TTC1	NS5			T
UBE2I	NS5			T
VPS11	NS5	T
VPS37A	NS5			T
WWP1	NS5		T
XPA	NS5		T
XPO1	NS5	T
