# Supplementary material for: Drug repositioning for dengue haemorrhagic fever by integrating multiple omics analyses
Source: Sci Rep. 2019 Jan 24;9:523. doi: 10.1038/s41598-018-36636-1 (PMC6346040; doi:10.1038/s41598-018-36636-1)
Supplement: Supplementary file 5 — Supplementary Dataset 4 [file 41598_2018_36636_MOESM5_ESM.xlsx]

## Sheet: Table S4
Gene Symbol	Transcriptomic Analysis	Proteomic Analysis	Interactomic Analysis
AAG5		T
AANAT	T
AAR2	T
AARS	T
AARSD1	T
AASDHPPT	T
ABAT	T
ABCB7	T
ABCB9	T
ABCD3	T
ABCE1	T
ABHD10	T
ABHD14B	T
ABHD15	T
ABHD17A	T
ABI1	T
ABI3	T
ABRAXAS1	T
ABTB2	T
ACAA2	T
ACADM	T
ACAP2	T
ACAT1	T
ACAT2	T
ACBD3	T
ACBD5		T
ACBD6	T
ACO2	T
ACOT13	T
ACOT2	T
ACOT7	T
ACOT8	T
ACOX1	T	T
ACOX2	T
ACOX3	T
ACP1	T
ACSF2	T
ACSL1	T
ACTA2			T
ACTB			T
ACTG1		T	T
ACTG2			T
ACTL6A	T
ACTL6B	T
ACTR1B	T
ACTR2	T
ACTR3	T
ACY1			T
ADA	T
ADAM8	T
ADAM9	T
ADCK2	T
ADCYAP1	T
ADD1	T
ADD3	T
ADGRE3	T
ADGRG1	T
ADGRL1	T
ADH5	T
ADH6	T
ADIPOR1	T
ADM	T
ADPRHL2	T
ADRB2	T
ADRB3	T
ADRM1	T
ADSL	T
ADSS	T
AEN	T
AFF1	T
AFG3L2	T
AFTPH	T
AGA	T
AGAP3	T
AGAP4	T
AGFG1		T
AGFG2		T
AGGF1			T
AGTRAP	T
AHCTF1	T
AHCY	T
AHCYL2		T
AHNAK		T
AHR	T
AHSA1	T
AHSP	T
AIFM1	T
AK1	T
AK2		T
AK3	T
AK5	T
AK6	T
AKAP1			T
AKAP11	T
AKAP2	T
AKAP7	T
AKAP8L			T
AKAP9			T
AKNA	T
AKR1A1	T
AKR1B1	T
AKR7A2	T
AKR7A3			T
ALDH16A1	T
ALDH18A1	T
ALDH1A1	T
ALDH3A2			T
ALDH3B1	T
ALDH5A1	T
ALDH9A1	T
ALDOB			T
ALDOC	T
ALG1	T
ALG14	T
ALG1L6P	T
ALG2	T
ALG3	T
ALG5	T
ALG8	T
ALKBH1	T
ALKBH3	T
ALKBH7	T
ALMS1	T
ALOX5AP	T
ALPL	T
ALS2CL	T
ALYREF	T
AMIGO1	T
AMIGO3	T
AMPD1	T
AMPD3	T
AMY1A	T
AMY1B	T
AMY1C	T
AMY2A	T
AMY2B	T
AMZ2P1	T
ANAPC11	T
ANAPC13	T
ANAPC16	T
ANG	T
ANGEL2	T
ANKH	T
ANKHD1		T
ANKMY1	T
ANKRD12			T
ANKRD13A	T
ANKRD16	T
ANKRD22	T
ANKRD28	T
ANKRD36BP2	T
ANKRD39	T
ANKRD50	T		T
ANKRD55	T
ANLN	T	T
ANO9	T
ANP32A-IT1	T
ANP32B	T		T
ANP32E	T
ANTXR2	T
ANXA2R	T
AP1S1	T
AP1S2	T
AP2A1	T
AP2A2	T
AP3B1			T
AP3S2	T
APBA2	T
APBB1	T
APBB1IP			T
APCDD1	T
APEH	T
APH1B	T
API5	T
APOA1			T
APOA2			T
APOB			T
APOBEC2	T
APOBEC3B	T
APOBEC3C	T
APOBEC3D	T
APOBEC3G	T
APOBEC3H	T
APOL1	T
APOL2		T
APOO	T
APOOL	T
APP		T
APTX	T
AQP2	T
AQP3	T
ARAP2	T
ARAP3	T
AREG	T
ARF3	T
ARFGAP3	T
ARFIP1	T
ARFIP2	T
ARHGAP11A	T
ARHGAP15	T
ARHGAP19	T
ARHGAP24	T
ARHGAP25	T
ARHGAP26	T
ARHGAP30	T
ARHGAP32	T
ARHGAP35	T
ARHGAP4	T
ARHGAP45	T
ARHGAP9	T
ARHGDIA	T
ARHGEF1	T
ARHGEF11			T
ARHGEF2		T
ARHGEF40	T
ARID1A	T
ARID2			T
ARID3A	T
ARIH2	T
ARL1	T
ARL5A	T
ARL5B	T
ARL6IP1	T	T
ARL6IP5	T
ARL6IP6	T
ARMC5	T
ARMC6	T
ARMCX3	T
ARMT1	T
ARNTL	T
ARPC5	T
ARPC5L	T
ARPP19	T
ARRB1	T
ARRDC1	T
ARRDC2	T
ARRDC3	T
ARRDC4	T
ARSD	T
ASAH1	T
ASAP1	T
ASB15	T
ASB16	T
ASB6	T
ASB8	T
ASC1P100		T
ASCC1	T
ASCC2	T
ASCL2	T
ASF1A	T
ASF1B	T
ASGR1	T
ASNA1	T
ASNS		T
ASNSP1	T
ASPH		T
ASPHD2	T
ASPRV1	T
ASPSCR1	T
ASRGL1	T
ATAD2	T	T
ATAD3A	T
ATAD3B	T
ATAT1	T
ATF2		T
ATF3	T
ATF5	T
ATG12	T
ATG4A	T
ATG4B	T
ATIC	T
ATL2		T
ATM	T
ATOX1	T
ATP11B	T
ATP13A1	T
ATP1A4	T
ATP1B1		T
ATP1B3	T	T
ATP2A2	T	T
ATP2B1	T
ATP5F1A	T
ATP5F1B	T
ATP5F1D	T
ATP5IF1	T
ATP5MC1	T
ATP5MC1P5	T
ATP5MC3	T
ATP5MF	T
ATP5PB	T
ATP5PD	T
ATP5PF	T
ATP6AP1		T
ATP6AP2		T
ATP6V0C	T
ATP6V0D1	T
ATP6V0E1	T
ATP6V1D	T
ATP6V1E2	T
ATP8A1	T
ATPAF1	T
ATRAID	T
ATXN1	T
ATXN2	T
ATXN7L1	T
AURKA	T	T
AURKAIP1	T
AURKB		T
AUTS2	T
AVEN	T
AXIN1	T		T
AXL		T
AZI2			T
B2M	T
B3GNT7	T
B4GALT3	T
B4GALT4	T
B9D1	T
BAAT			T
BACH1	T
BACH2	T
BAG1	T
BAG2	T	T
BAIAP2		T
BAIAP2-AS1	T
BAIAP3	T
BAK1	T
BARD1	T
BASP1	T
BATF2	T
BAX	T
BAZ2A	T	T
BAZ2B	T
BBS2	T
BBS9	T
BCAM		T
BCAS3	T
BCCIP	T
BCKDHA	T
BCL10	T
BCL11A	T
BCL11B	T
BCL2L1	T
BCL2L11	T
BCL2L12	T
BCL2L13		T
BCL2L14	T		T
BCL7C	T
BCS1L	T
BDH1	T
BDKRB2	T
BEST2	T
BHLHA15	T
BHMT2	T
BICRAL	T
BID	T
BIN2	T
BIN3	T
BIRC2			T
BIRC5	T
BLCAP	T
BLM	T
BLMH	T
BLNK	T
BLOC1S5-TXNDC5	T
BLVRB	T
BLZF1	T
BMI1		T
BMP6	T
BMPR1A	T
BMS1	T		T
BMS1P20	T
BNC2	T
BNIP3L	T
BOD1L			T
BOD1L1	T
BOLA3	T
BOP1	T
BPGM	T
BPNT1	T
BRAT1	T
BRCA1	T
BRCA2	T
BRD2		T
BRD4		T
BRD8	T	T
BRE-AS1	T
BREA2	T
BRI3	T
BRPF3	T
BSCL2	T
BSDC1	T
BSG	T
BST2	T
BTAF1	T
BTBD1	T
BTBD2	T
BTBD3	T
BTBD7	T
BTG3	T
BTN2A3P	T
BUB1	T
BUB1B	T
BUB3	T
BUD13	T
BUD23	T
BYSL	T
BZW2	T
C10orf128	T
C10orf143	T
C11orf24	T
C11orf54	T
C11orf58	T
C11orf74	T
C12orf4	T
C12orf45	T
C12orf57		T
C12orf75	T
C14orf178	T
C14orf94			T
C15orf38-AP3S2	T
C16orf72	T
C16orf91	T
C19orf24	T
C19orf48	T
C19orf70	T
C1GALT1	T
C1GALT1C1	T	T
C1QA	T
C1QB	T
C1QBP	T
C1QC	T
C1QTNF6	T
C1orf123		T
C1orf21	T
C1orf35	T
C1orf56	T
C2	T
C20orf194	T
C20orf197	T
C20orf24	T
C20orf96	T
C2orf40	T
C2orf42	T
C2orf81	T
C3orf36	T
C3orf38	T
C4A			T
C4orf19	T
C4orf46	T
C4orf50	T
C5AR1	T
C5orf30	T
C6	T
C6orf120		T
C6orf62	T
C9orf16	T
C9orf24	T
C9orf78	T
CA10	T
CA5B	T
CAB39	T
CABP4	T
CACNA1H	T
CACNA2D3	T
CACNA2D4	T
CACYBP	T
CALCOCO2			T
CALM2	T
CALR	T	T	T
CALU	T
CAMK1	T
CAMK1D	T
CAMK2B			T
CAMK2G	T
CAMKK1	T
CAMSAP1	T
CAMTA1	T
CANX	T
CAP1	T
CAPN5	T
CAPRIN1	T
CAPRIN2	T
CARD9	T
CARNS1	T
CASKIN2		T
CASP3	T
CASP4	T
CASP5	T
CASP7	T
CASP8	T
CASR	T
CASTOR1	T
CAT	T		T
CATIP-AS1	T
CATSPER1	T
CAV1	T
CBR1	T
CBR3	T
CBR4	T
CBWD1	T
CBWD2	T
CBWD3	T
CBWD5	T
CBWD6	T
CBX1		T
CBX3	T
CBX7	T
CCDC105	T
CCDC107	T
CCDC117	T
CCDC134	T	T
CCDC141	T
CCDC167	T
CCDC22	T
CCDC25	T
CCDC28A	T
CCDC28B	T
CCDC3	T
CCDC32	T
CCDC34	T
CCDC43	T
CCDC47	T
CCDC50	T
CCDC51	T
CCDC58		T
CCDC66			T
CCDC8	T
CCDC85B	T
CCDC88B	T
CCDC88C			T
CCDC92	T
CCDC94	T
CCL2	T
CCNA2	T
CCNB1	T	T
CCNB2	T
CCNC	T
CCND2	T
CCNE1	T
CCNI	T
CCP110	T
CCPG1	T
CCR1	T
CCR3	T
CCR6	T
CCR9	T
CCSAP	T
CCSER2	T
CCT2	T
CCT3	T
CCT4	T
CCT5	T
CCT6A	T
CCT6P1	T
CCT6P3	T
CCT7	T
CCT8	T
CCZ1	T
CCZ1B	T
CCZ1P-OR7E38P	T
CD109		T
CD160	T
CD164	T
CD1C	T
CD244	T
CD27	T
CD2BP2	T
CD300LB	T
CD302	T
CD33	T
CD38	T
CD3G			T
CD4	T
CD40LG	T
CD44	T
CD46	T
CD47	T
CD5	T
CD52	T
CD59	T
CD6	T
CD69	T
CD7	T
CD70	T
CD74	T
CD83	T
CD93	T
CD96	T
CDA	T
CDC123	T	T
CDC14A	T
CDC20	T
CDC23	T
CDC25A	T
CDC25B	T
CDC27	T
CDC34	T
CDC42EP3	T
CDC42SE1	T
CDC45	T
CDC5L	T
CDC7	T
CDCA2	T	T
CDCA3	T
CDCA4	T
CDCA5	T	T
CDCA7	T
CDCA8	T	T
CDH23	T
CDHR1	T
CDIPT	T
CDK1	T	T
CDK13	T
CDK18	T
CDK19	T
CDK2	T	T
CDK2AP2	T
CDK4	T	T
CDK5	T
CDK5R1	T
CDKN1B	T
CDKN1C	T
CDKN2C	T
CDKN3	T
CDS2		T
CDT1	T
CEACAM4	T
CEBPD	T
CELF6	T
CENPA	T
CENPB	T
CENPBD1P1	T
CENPE	T
CENPF	T	T
CENPJ	T
CENPK	T
CENPL	T
CENPM	T
CENPO	T
CENPQ		T
CENPU	T
CENPW	T
CENPX	T
CEP120	T
CEP126	T
CEP135			T
CEP152	T
CEP170	T
CEP19	T
CEP250			T
CEP55	T	T
CEP63			T
CEP68	T
CEP76	T
CEP97	T
CEPT1	T
CES1		T
CES2	T
CFD	T
CFH	T
CFHR1	T
CFLAR	T
CGGBP1	T
CGN	T
CGNL1			T
CHAC2	T
CHAF1A	T
CHAF1B		T
CHCHD2		T
CHCHD3	T
CHCHD4	T
CHCHD7	T
CHD1L	T
CHEK1	T
CHFR	T
CHID1	T	T
CHMP2A	T
CHMP5	T
CHMP6	T
CHN2	T
CHORDC1	T
CHP1		T
CHPF	T
CHST13	T
CHST14	T
CHSY1	T
CHUK	T
CHURC1	T
CIAO1	T
CIAPIN1	T
CIC	T
CIITA	T
CISD2	T
CISH	T
CIT	T
CIZ1		T
CKAP2	T
CKAP5	T
CKB	T
CKLF	T
CKS1B	T
CKS2	T
CLC	T
CLCC1	T
CLDN1		T
CLDN15	T
CLDN7	T
CLDND1	T
CLEC10A	T
CLEC11A	T
CLEC1A	T
CLEC1B	T
CLEC2B	T
CLEC2D	T
CLEC4A	T
CLEC4C	T
CLEC4F	T
CLEC9A	T
CLIC2			T
CLIC3	T
CLIC4	T
CLINT1	T
CLIP1	T
CLN6	T
CLNS1A		T
CLPTM1L	T
CLPX	T
CLSPN	T
CLTB	T
CLU		T	T
CLUL1	T
CMC2	T
CMPK2	T
CMSS1	T
CMTM2	T
CMTM3	T
CMTM6	T
CMTM8	T
CNOT1			T
CNOT8	T
CNOT9	T
CNPPD1	T
CNPY2	T
CNPY3	T
CNR2	T
CNTN1		T
CNTN6	T
COA3	T
COA4	T
COA7	T
COBLL1			T
COG4	T
COG8	T
COL12A1			T
COL28A1	T
COL4A1	T
COLGALT1	T
COMMD1	T
COMMD3	T
COMMD4	T
COMMD5	T
COMMD6	T
COMTD1	T
COPB2	T
COPE	T
COPG1	T
COPS2	T		T
COPS3	T
COPS6	T
COPS7A	T
COQ3	T
COQ5	T
COQ8A	T
CORO1A			T
CORO1B	T
CORO2A	T
COX16	T
COX17	T
COX19	T
COX5A	T
COX5B	T
COX6A1	T
COX6C	T
COX7A2	T
COX8A	T
CPD	T
CPEB4	T
CPNE2	T
CPNE5	T
CPOX	T
CPPED1	T
CPQ	T
CPSF2		T
CPSF3	T
CPSF4	T
CPSF6	T
CPT2	T
CREB1	T
CREB3	T
CREB3L2	T
CREB3L4	T
CREB5	T
CREBBP	T	T
CREG1	T
CRELD2	T
CREM	T
CRLF3	T
CRLS1	T
CRNKL1	T
CROCC	T
CROCCP2	T
CROP			T
CRTAP	T	T
CRTC1	T
CRYL1	T
CRYZL1	T
CSDE1	T
CSE1L	T
CSF2RA	T
CSF3R	T
CSNK1A1L	T
CSNK1G2	T
CSNK2A1	T
CSPP1	T
CSRNP1	T
CSRP1	T	T
CST2	T
CST7	T
CSTA	T
CSTF1	T
CSTF2	T
CSTF3	T
CTBS	T
CTDP1	T
CTDSP1	T
CTDSP2	T
CTLA4	T
CTNNAL1	T
CTNNB1			T
CTNNBIP1	T
CTNNBL1	T
CTPS1	T
CTSA	T
CTSB		T
CTSD	T	T
CTSF	T
CTSL1		T
CTSO	T
CTSS	T
CTSW	T
CUBN	T
CUL1	T
CUL7			T
CUL9	T
CUTC	T
CUX2	T
CXCL1	T
CXCL16	T
CXCL5	T
CXCR1	T
CXCR3	T
CXCR6	T
CXXC1	T
CXorf26		T
CYAT1	T
CYB5R2	T
CYB5R4	T
CYBA	T
CYBRD1	T
CYC1	T
CYCS	T
CYCSP55	T
CYLD	T
CYP1B1	T
CYP20A1		T
CYP24A1		T
CYP27A1	T
CYP2C9	T
CYP2R1	T
CYP51A1	T	T
CYSLTR2	T
CYTH2	T
CYTIP			T
CYTOR	T
D2HGDH	T
DAB1	T
DACH1	T
DAD1	T
DANCR	T
DAPK1	T
DARS	T
DARS2	T
DAZAP2	T
DBF4	T
DBH-AS1	T
DBNDD2	T
DCAF12	T
DCAF12L1	T
DCAF13	T
DCLRE1B	T
DCP2	T
DCPS	T
DCTN1			T
DCTN2			T
DCTN4	T
DCTPP1	T
DCUN1D4			T
DCUN1D5	T
DDB1	T
DDB2	T
DDIAS	T
DDIT4	T
DDOST	T
DDRGK1	T
DDX1	T
DDX11	T
DDX24			T
DDX27	T
DDX39A	T
DDX3X			T
DDX3Y		T
DDX49	T
DDX5			T
DDX51	T
DDX52	T
DDX54	T
DDX55	T
DDX58		T
DECR1	T
DECR2	T
DEDD2	T
DEF8	T
DENND1C			T
DENND5B	T
DEPDC1B	T
DERA	T
DERL1	T
DERL2	T		T
DERL3	T
DESI1	T
DET1	T
DGAT1	T
DGAT2	T
DGCR6	T
DGKG	T
DGKZ	T
DHFR	T
DHRS1		T
DHRS7	T
DHTKD1	T
DHX15	T
DHX29	T
DHX30	T
DHX37	T
DHX58	T
DHX8		T
DHX9	T
DIAPH2	T
DIAPH3	T
DIP2B	T
DIRC2	T
DISC1	T
DKC1	T	T
DKFZp781G1976		T
DLAT	T
DLD	T
DLEU2L	T
DLG4	T
DLG5		T
DLGAP5	T	T
DMTF1	T
DMTN	T
DNAH1	T
DNAH17	T
DNAJA4	T
DNAJB11	T
DNAJB12		T
DNAJB13	T
DNAJB14	T
DNAJB6	T
DNAJC1	T
DNAJC15	T
DNAJC2	T
DNAJC3	T	T
DNAJC4	T
DNAJC9	T
DNASE1L1	T
DNASE1L3	T
DNASE2	T
DNM1L	T
DNM2			T
DNTTIP2			T
DOCK5	T
DOK2	T
DOK3	T
DOLK	T
DOLPP1	T
DONSON	T
DPAGT1	T
DPEP2	T
DPH1	T
DPM1	T
DPM2	T
DPP3	T
DPP7	T
DPYD	T
DRD4	T
DRG1	T
DRG2	T
DSCR3			T
DSN1	T
DSP		T
DST			T
DTL	T
DTYMK	T
DUSP12	T
DUSP2	T
DUSP23	T
DUSP28	T
DUSP5	T
DUSP6	T
DUSP7	T
DUT	T
DUX5	T
DVL1	T
DVL2		T
DYM	T
DYNC1H1	T
DYNC1LI1	T
DYNLRB1	T
DYRK1B	T
DYRK2	T
DYSF	T
E2F2	T
E2F7	T
E2F8	T
EAF1			T
EAF2	T		T
EBAG9	T
EBNA1BP2	T
EBP	T
ECI1	T
ECI2		T
ECRP	T
ECT2	T	T
EDEM1	T
EDEM2	T
EDEM3	T
EED	T
EEF1A1P9	T
EEF1A2		T
EEF1B2			T
EEF1D	T
EEF2KMT	T
EEPD1	T
EFR3A	T	T
EGLN2	T
EGR1	T
EGR2	T
EGR3	T
EHD3	T
EHD4	T	T
EHF	T
EHMT1	T
EI24	T
EID1			T
EIF1AD	T
EIF1B	T
EIF2AK1	T
EIF2AK2	T
EIF2AK3	T
EIF2B1	T
EIF2B2	T
EIF2B3	T
EIF2B4	T
EIF2B5	T
EIF2S1	T
EIF2S2	T
EIF3B		T
EIF3D		T
EIF3G	T
EIF3J	T
EIF3J-AS1	T
EIF4A3	T
EIF4E	T
EIF4EBP3	T
EIF4ENIF1		T
EIF4G1	T
EIF4G2			T
EIF5B	T
EIPR1	T
ELAC2	T
ELAVL1	T
ELF3		T
ELF5	T
ELL2	T
ELMOD2	T
ELMSAN1	T
ELOA	T
ELOVL5	T
ELP2	T
ELP4	T
EMC3	T
EMC7	T
EMC9	T
EME1	T
EMILIN1			T
EML2	T
ENC1	T
ENDOG		T
ENO1	T		T
ENOPH1	T
ENOX1	T
ENOX2			T
ENTPD1	T
EPB41	T
EPC1	T
EPC2	T
EPDR1		T
EPHA1-AS1	T
EPHA4	T
EPHB2	T
EPM2AIP1	T
EPRS	T
EPS8	T
ERAP1	T
ERBB3	T
ERBIN	T
ERC1	T	T	T
ERCC1	T	T
EREG	T
ERGIC2	T
ERH	T
ERICH1	T
ERLEC1	T
ERMAP	T
ERMP1		T
ERP44	T
ERRFI1	T
ESPL1	T
ESR1	T
ESYT2	T	T
ETF1	T
ETFA	T
ETFB	T
ETFDH	T
ETHE1	T
ETNK1	T
EVA1B	T
EVA1C	T
EVI2B	T
EVI5L	T
EWSR1	T
EXOSC4	T
EXOSC8	T
EXOSC9	T
EZH2	T
F2RL1	T
F8			T
FABP5	T
FABP5P3	T
FADD	T
FADS1		T
FADS2		T
FAF1	T
FAH	T
FAHD1		T
FAHD2A	T
FAHD2B	T
FAM102A	T
FAM104A	T
FAM105A	T
FAM107B	T
FAM115A		T
FAM117A	T
FAM117B	T
FAM122A	T
FAM123B			T
FAM126A	T
FAM126B	T
FAM129A	T
FAM129C	T
FAM131A	T
FAM133B	T
FAM136A	T
FAM13A-AS1	T
FAM149A	T
FAM151A	T
FAM151B	T
FAM153B	T
FAM160A2	T
FAM177A1	T	T
FAM178B	T
FAM184A			T
FAM192A			T
FAM200B	T
FAM207A	T	T
FAM208B		T
FAM210B	T
FAM213A	T
FAM213B	T
FAM24A	T
FAM24B	T
FAM3A		T
FAM3C	T
FAM43A	T
FAM45BP	T
FAM46C	T
FAM49A	T
FAM50B	T
FAM69A	T
FAM72A	T
FAM72B	T
FAM72C	T
FAM72D	T
FAM86C1	T
FAM86EP	T
FAM86GP	T
FAM89B	T
FAM8A1	T
FAM91A1	T
FAM96AP2	T
FAM98A	T
FAM98B	T
FANCA	T
FANCD2	T
FANCG	T
FANCI	T
FANCL	T
FAR1	T
FARS2	T
FARSB	T
FASTK	T
FAU	T
FAXDC2	T
FBLIM1	T
FBN2	T
FBRSL1	T
FBXL12	T
FBXL14	T
FBXL16	T
FBXL17	T
FBXL3	T
FBXO2	T
FBXO22	T
FBXO31	T
FBXO40	T
FBXO45	T
FBXO5	T
FBXO6	T
FBXO7	T	T
FBXO9	T
FBXW7	T
FCER1A	T
FCGBP	T
FCGR2A	T
FCGR3A	T
FCGRT	T	T
FCHSD1	T
FCHSD2	T
FCRL1	T
FCRL2	T
FCRL3	T
FCRL5	T
FCRL6	T
FDFT1		T
FDPS	T
FDPSP7	T
FDX1	T
FDXR	T
FEN1	T
FER1L5	T
FEZ1	T
FGA			T
FGB			T
FGD3	T
FGF2		T
FGFR1OP2	T
FGFRL1	T
FH	T
FHIT	T
FHL3	T
FICD	T
FIGNL1	T
FIS1	T
FKBP10		T
FKBP11	T
FKBP14	T
FKBP1B	T
FKBP2	T
FKBP3	T
FKBP8	T
FKTN	T
FLCN	T
FLI1	T
FLJ42627	T
FLNA		T
FLNB		T
FLT3	T
FLT3LG	T
FMNL1	T
FMNL3	T
FMR1	T		T
FN1			T
FN3KRP	T
FNDC1	T
FNDC3A	T	T
FNDC3B	T
FNIP1	T
FNTB		T
FOCAD	T
FOLR3	T
FOS	T
FOSB	T
FOSL2	T
FOXK2	T	T
FOXL2	T
FOXM1	T
FOXN2	T
FOXN3	T
FOXO1	T
FOXP1	T
FOXRED1	T
FRAT1	T
FRY	T
FSCB	T
FSCN3	T
FTH1	T	T
FTH1P5	T
FTH1P8	T
FTSJ1	T	T
FTSJD2		T
FUBP1	T
FUNDC1	T		T
FUNDC2			T
FURIN	T
FUT8	T
FXR1	T	T
FYB			T
FZD1	T
G0S2	T
G3BP1	T
GABARAP	T
GABARAPL1	T
GABPA	T
GADD45G	T
GADD45GIP1	T
GAL3ST4	T
GALK2	T
GALM	T
GALNT1	T	T
GALNT14	T
GALNT2	T
GALT	T
GAPDH	T
GAPDHP23	T
GAPDHP72	T
GAPT	T
GAR1	T
GARS	T
GART	T
GAS2L3	T
GATA1	T
GATA3	T
GATAD2B	T
GATC	T
GBA	T
GC			T
GCA	T
GCDH	T
GCHFR	T
GCSAM	T
GCSH	T
GDAP2	T
GDE1	T
GDPD5	T
GEMIN6	T
GEMIN7	T
GET4	T
GFM1	T
GFOD2	T
GFPT1	T	T
GFRA2	T
GGA1			T
GGCT	T
GGH	T	T
GHITM	T
GID4	T
GIMAP4	T
GINS1	T
GINS2	T
GINS4	T	T
GIPC1	T
GJA9	T
GJC2	T
GLA	T
GLB1		T
GLCCI1	T
GLDC	T
GLIPR1	T
GLO1	T
GLRX2	T
GLRX3	T
GLRX5	T
GLTP	T
GLUL	T
GMDS	T
GMIP	T
GMNN	T
GMPPA	T
GMPPB	T
GMPR	T
GMPS	T
GNA12	T
GNAS	T	T
GNB4	T
GNG5	T
GNL3	T
GNL3L		T
GNMT	T
GNPAT		T
GNPNAT1	T
GNPTG	T
GOLGA2			T
GOLGA7	T
GOLGA8A	T
GOLGA8B	T
GOLGA8EP	T
GOLGB1			T
GOLM1		T
GOLPH3	T
GOLSYN			T
GOLT1B	T
GORASP2	T
GOSR2	T
GOT1	T
GOT2	T
GPAA1	T
GPALPP1	T
GPATCH8	T
GPBP1L1	T
GPC2	T
GPCPD1		T
GPD1L	T
GPKOW		T
GPM6A	T
GPR132	T
GPR137B	T
GPR146	T
GPR155	T
GPR160	T
GPR19	T
GPR27	T
GPR34	T
GPR35	T
GPR89A	T
GPR89B	T
GPRC5D	T
GPS1	T
GPSM1	T
GPSM3	T
GPT2	T
GPX1P1	T
GPX3	T
GRAMD1A	T	T
GRASP	T
GRIK3	T
GRINA	T
GRK2	T
GRK3	T
GRM8	T
GRWD1		T
GSPT1	T
GSS	T
GSTZ1	T
GTF2E1	T
GTF2H2C	T
GTF2H2C_2	T
GTF2I		T
GTF2IP1	T
GTF3C5	T
GTF3C6	T
GTPBP3	T
GTPBP4	T		T
GTSE1	T
GUCA1B	T
GUCD1	T
GUK1	T
GUSBP11	T
GVINP1	T
GYG1	T
GYPC	T
GZF1	T
GZMB	T
GZMM	T
H2AFJ	T
H2AFX	T
H2AFZ	T
H3F3A	T
H3F3B	T
HACD3	T
HADH	T
HAGH	T
HAL	T
HARBI1	T
HARS	T
HAT1	T
HAUS1	T	T
HAUS8	T
HAVCR2	T
HAX1	T
HBA1			T
HBB			T
HBEGF	T
HBP1	T
HBS1L	T
HCAR2	T
HCAR3	T
HCCS	T
HCLS1	T
HDAC2	T
HDAC9	T
HDGFL1	T
HDLBP	T	T
HEATR5B	T
HEBP1	T
HECA	T
HEG1	T
HELLS	T	T
HERC2P5	T
HERC3	T
HERC5	T	T
HERC6	T
HERPUD2	T
HESX1	T
HEXIM1	T
HEXIM2	T
HGSNAT	T
HIBADH	T
HIBCH	T
HIGD1A	T
HIKESHI	T
HILS1	T
HINT2	T
HIPK2	T
HIST1H1B	T
HIST1H1C	T
HIST1H1D		T
HIST1H2AE	T
HIST1H2AG	T
HIST1H2AJ	T
HIST1H2AM	T
HIST1H2BC	T
HIST1H2BD	T
HIST1H2BG	T
HIST1H2BH	T
HIST1H2BN	T
HIST1H3D	T
HIST1H3F	T
HIST1H3G	T
HIST1H4A	T
HIST1H4B	T
HIST1H4C	T
HIST1H4D	T
HIST1H4E	T
HIST1H4F	T
HIST1H4H	T
HIST1H4I	T
HIST1H4J	T
HIST1H4K	T
HIST1H4L	T
HIST2H4A	T
HIST2H4B	T
HIST4H4	T
HIVEP2	T
HJURP	T
HLA-DMA	T
HLA-DMB	T
HLA-DOA	T
HLA-DPA1	T
HLA-DPB2	T
HLA-DQA1	T
HLA-DQA2	T
HLA-DRB6	T
HLA-F-AS1	T
HLAB			T
HM13	T
HMCES	T
HMGA1		T
HMGB1	T
HMGB2	T
HMGB3	T
HMGB3P1	T
HMGN2	T
HMGN2P46	T
HMGXB3			T
HMMR	T	T
HN			T
HNMT	T
HNRNPA2B1	T
HNRNPA3	T
HNRNPA3P1	T
HNRNPAB	T
HNRNPD	T
HNRNPF	T
HNRNPH1	T
HNRNPM	T
HNRNPMP2	T
HNRNPR	T
HNRNPU	T
HNRNPUL2	T
HOMER3	T
HOMEZ	T
HOOK1			T
HOPX	T
HOXB3	T
HPCAL1	T
HPF1	T
HPR	T
HPSE2	T
HPX			T
HRAS	T
HS2ST1	T
HSBP1	T
HSCB	T
HSD17B10	T
HSD17B11	T
HSD17B4	T	T
HSDL2	T
HSF1	T
HSP90AA1	T
HSP90AA3P	T
HSP90AB1			T
HSP90B1	T	T
HSPA13	T	T
HSPA14	T
HSPA1A	T
HSPA1B	T
HSPA4	T
HSPA5	T	T	T
HSPA8	T
HSPA9	T
HSPB11		T
HSPD1	T	T
HTATSF1	T
HTRA2	T
HTRA3	T
HTRA4	T
HUWE1		T
HYOU1	T	T
IARS	T
IBA57	T
IBTK	T
ICA1	T
ICAM3	T
ICE1	T
ICMT	T
ICOS	T
ID2-AS1	T
ID3	T
IDE	T
IDH2	T
IDH3A	T
IDS	T
IER3IP1	T
IFFO2	T
IFI27	T
IFI27L1	T
IFI27L2	T
IFI30	T
IFI35	T
IFI44	T
IFI6	T
IFIT1	T	T
IFIT2		T
IFIT3		T
IFITM1	T
IFITM2	T
IFITM4P	T
IFNA1	T
IFNA21	T
IFNAR2	T
IFNG	T
IFNGR1	T
IFNGR2	T
IFT27	T
IFT57	T
IGF2BP2	T
IGFBP3	T
IGFLR1	T
IGH	T
IGHA1	T
IGHA2	T
IGHD	T
IGHG1	T
IGHG2	T
IGHG3	T
IGHG4	T
IGHM	T
IGHV1-69	T
IGHV1OR15-1	T
IGHV3-23	T
IGHV3OR16-8	T
IGHV4-31	T
IGK	T
IGKC	T
IGKV1D-13	T
IGKV1OR2-118	T
IGLC1	T
IGLJ3	T
IGLL3P	T
IGLL5	T
IGLV1-44	T
IGLV@	T
IGSF1	T
IKBIP	T
IKBKG	T
IL13RA1	T
IL16	T
IL18	T
IL18BP	T
IL1RAP	T
IL27RA	T
ILF2	T
ILF3			T
ILKAP	T
ILVBL	T
IMMT	T
IMP4	T
IMPA1	T
IMPAD1	T
IMPDH1	T
IMPDH2			T
INCENP	T
INO80B-WBP1	T
INO80C	T
INPP4A	T
INPP5F	T
INPP5K		T
INSC	T
INTS12	T
INTS13	T
INTS5	T
IPO11-LRRC70	T
IPO13			T
IPO4	T
IPO5	T
IPO8	T
IQCH	T
IQGAP1	T
IRAK1	T
IRAK3	T
IRAK4	T
IREB2		T
IRF2BP2	T	T
IRF2BPL	T
IRF4	T
IRS2	T
ISCA1	T
ISCA2	T
ISG15	T	T
ISG20	T
ISOC1	T
ISOC2	T
ISY1-RAB43	T
ITCH	T
ITFG1	T
ITFG3		T
ITGA1	T
ITGA5	T
ITGAX	T
ITGB4		T
ITGB5		T
ITGB7	T
ITIH3			T
ITK	T
ITM2B	T
ITM2C	T
ITPR2	T
ITPR3		T
ITPRIP		T
ITPRIPL2	T
ITSN2	T
JAKMIP2	T
JAML	T
JARID2	T
JAZF1	T
JCHAIN	T
JMJD8	T
JUN		T
JUNB	T
KANK3	T
KANSL1		T
KARS	T
KAT2B	T
KATNBL1	T
KBTBD2	T
KBTBD6	T
KBTBD7	T
KCMF1	T
KCNA5	T
KCNAB2	T
KCNE3	T
KCNJ2	T
KCNQ1	T
KCTD1		T
KCTD14	T
KCTD6	T
KCTD7	T
KDELR2	T
KDM1A		T
KDM3A	T
KDM4B	T
KDM5C	T	T
KDM6B	T
KDM7A	T
KEAP1	T
KHDRBS2	T
KIAA0100	T
KIAA0368	T
KIAA0513	T
KIAA0753	T
KIAA1147	T
KIAA1324	T
KIAA1468	T
KIAA1522		T
KIAA1551	T
KIF11	T
KIF13B	T
KIF14	T
KIF15	T
KIF18B	T
KIF1B	T		T
KIF20A	T	T
KIF20B	T	T
KIF22	T	T
KIF23		T
KIF24	T
KIF2A	T
KIF2C	T	T
KIF4A	T	T
KIFAP3	T
KIFC1	T	T
KIR3DL3	T
KLF11	T
KLF16		T
KLHDC4	T
KLHL14	T
KLHL2	T
KLHL24	T
KLHL3	T
KLHL42	T
KLHL6	T
KLHL7	T
KLRB1	T
KLRC3	T
KMO	T
KMT5A	T
KNG1			T
KNSTRN	T
KPNA2	T	T
KPNA3	T		T
KPNA4	T
KPNB1			T
KRAS	T
KRT16	T
KRT5	T
KRT6B		T
KRT8			T
KRTAP4-3	T
KRTAP4-5	T
KRTAP4-6	T
KRTCAP2	T
KTI12	T
KTN1	T	T	T
LAGE3	T
LAIR2	T
LAMB1			T
LAMB4	T
LAMC1		T
LAMP2	T
LAMTOR3	T
LAP3	T
LAP3P2	T
LAPTM5	T
LARP1	T
LARP4	T
LARP7		T
LAS1L	T
LBH	T
LBHD1	T
LBR	T
LCOR	T
LCP1	T
LCP2	T
LCT	T
LDHA	T
LDHB	T
LDLR	T	T
LDLRAD4	T
LDOC1	T
LEAP2	T
LEMD3	T
LEO1	T
LEPREL2		T
LEPROT	T
LEPROTL1	T
LETM2	T
LGALS3	T
LGALS3BP	T	T
LGALS4	T
LGALS8	T
LGALSL		T
LGMN	T
LGR6	T
LHFPL2	T
LHX6	T
LILRA4	T
LIMD1	T
LIMD2	T
LIME1	T
LIN52	T
LIN7C	T
LINC002481	T
LINC00324	T
LINC00623	T
LINC00667	T
LINC00674	T
LINC00863	T
LINC00869	T
LINC00921	T
LINC00954	T
LINC01138	T
LINC02035	T
LINS1	T
LIPA		T
LIPI	T
LIPT1	T
LITAF	T
LIX1L	T
LMAN1	T
LMAN2	T
LMBRD1	T
LMF1	T
LMNA			T
LMNB1	T	T
LMNB2	T
LOC100049716	T
LOC100133315	T
LOC100287852	T
LOC100288418			T
LOC100288778	T
LOC100505585	T
LOC100507507	T
LOC100507642	T
LOC100507670	T
LOC100996583	T
LOC100996740	T
LOC101060179	T
LOC101927609	T
LOC101927752	T
LOC101928343	T
LOC101929272	T
LOC101929356	T
LOC102724364	T
LOC103091866	T
LOC145474	T
LOC200772	T
LOC254896	T
LOC283710	T
LOC284412	T
LOC284441	T
LOC284454	T
LOC284865	T
LOC339685	T
LOC339902	T
LOC388104	T
LOC388734	T
LOC389842	T
LOC390714	T
LOC402221	T
LOC440568	T
LOC441081	T
LOC441155	T
LOC442058	T
LOC642361	T
LOC642846			T
LOC643696			T
LOC643733	T
LOC728047			T
LOC728554	T
LONP1	T
LONP2		T
LONRF1	T
LPAR2	T
LPCAT3		T
LPIN2	T
LPP	T
[truncated: 2,293 more rows]
